# Supplementary material for: Cell signaling pathways discovery from multi-modal data
Source: bioRxiv. 2025 Feb 8:2025.02.06.636961. Preprint. [Version 1] doi: 10.1101/2025.02.06.636961 (PMC11839107; doi:10.1101/2025.02.06.636961)
Supplement: Supplement 6 [file media-6.csv]

	...1	Ligand...2	Receptor...3	EM...4	Target...5	Path	Sender.group	Receiver.group	SigProb_5X	SigProb_WT	log2FC	aFC	p_value_5X	p_value_WT	Ligand_pr_log2FC	Ligand_pr_aFC	Receptor_pr_log2FC	Receptor_pr_aFC	EM_pr_log2FC	EM_pr_aFC	Target_pr_log2FC	Target_pr_aFC	Ligand_ps_log2FC	Ligand_ps_aFC	Receptor_ps_log2FC	Receptor_ps_aFC	EM_ps_log2FC	EM_ps_aFC	Target_ps_log2FC	Target_ps_aFC	Ligand_py_log2FC	Ligand_py_aFC	Receptor_py_log2FC	Receptor_py_aFC	EM_py_log2FC	EM_py_aFC	Target_py_log2FC	Target_py_aFC	pr_up	pr_down	ps_up	ps_down	py_up	py_down	SiK_R_of_EM	SiK_R_of_T	SiK_EM_of_T	SiK_EM_of_R	SiK_T_of_R
1	5545	App	Lrp1	Egfr	Apoe	App*Lrp1*Egfr*Apoe	Excitatory.neurons	Astrocytes	0.838256477890055	0.498730681984641	0.747960969562198	0.747960969562198	0	0	0.280287075192609	0.0549154263258253	-0.0682398218656178	-0.0682398218656178	0.0537616719481625	0.0537616719481625	1.40601541244102	1.40601541244102	NA	NA	0.247961373886635	0.247961373886635	0.0307837913919862	0.0307837913919862	NA	NA	NA	NA	NA	NA	NA	NA	NA	NA	3	1	2	0	0	0	NA	NA	NA	NA	NA
2	5675	App	Lrp1	Snrnp70	Apoe	App*Lrp1*Snrnp70*Apoe	Excitatory.neurons	Astrocytes	0.949172642833291	0.735434038255391	0.367633359450138	0.367633359450138	0	0	0.280287075192609	0.0549154263258253	-0.0682398218656178	-0.0682398218656178	0.152267968975616	0.152267968975616	1.40601541244102	1.40601541244102	NA	NA	0.247961373886635	0.247961373886635	0.151137294648484	0.151137294648484	NA	NA	NA	NA	NA	NA	0.231858849521642	0.204188844565958	NA	NA	3	1	2	0	1	0	NA	NA	NA	NA	NA
3	5710	Psap	Lrp1	Egfr	Apoe	Psap*Lrp1*Egfr*Apoe	Excitatory.neurons	Astrocytes	0.810618132960227	0.4346963935031	0.897477926442153	0.897477926442153	0	0	0.220949207719863	0.220949207719863	-0.0682398218656178	-0.0682398218656178	0.0537616719481625	0.0537616719481625	1.40601541244102	1.40601541244102	NA	NA	0.247961373886635	0.247961373886635	0.0307837913919862	0.0307837913919862	NA	NA	NA	NA	NA	NA	NA	NA	NA	NA	3	1	2	0	0	0	NA	NA	NA	NA	NA
4	5838	Psap	Lrp1	Snrnp70	Apoe	Psap*Lrp1*Snrnp70*Apoe	Excitatory.neurons	Astrocytes	0.917877255809722	0.641008335033386	0.517280130674339	0.517280130674339	0	0	0.220949207719863	0.220949207719863	-0.0682398218656178	-0.0682398218656178	0.152267968975616	0.152267968975616	1.40601541244102	1.40601541244102	NA	NA	0.247961373886635	0.247961373886635	0.151137294648484	0.151137294648484	NA	NA	NA	NA	NA	NA	0.231858849521642	0.204188844565958	NA	NA	3	1	2	0	1	0	NA	NA	NA	NA	NA
5	8713	App	Lrp1	Egfr	Apoe	App*Lrp1*Egfr*Apoe	Excitatory.neurons	Endothelial.cells	0.112128182033321	0.220424720372238	-0.968857924519113	-0.968857924519113	0	0	0.280287075192609	0.0549154263258253	-0.245520209913575	-0.245520209913575	0.244201625697169	0.244201625697169	1.63274933918018	1.63274933918018	NA	NA	-0.0146307771817964	-0.0146307771817964	0.363322180776303	0.363322180776303	NA	NA	NA	NA	NA	NA	NA	NA	NA	NA	3	1	1	1	0	0	NA	NA	NA	NA	NA
6	8728	Psap	Lrp1	Egfr	Apoe	Psap*Lrp1*Egfr*Apoe	Excitatory.neurons	Endothelial.cells	0.0974698864753829	0.213762395562487	-1.12498690262471	-1.12498690262471	0	0	0.220949207719863	0.220949207719863	-0.245520209913575	-0.245520209913575	0.244201625697169	0.244201625697169	1.63274933918018	1.63274933918018	NA	NA	-0.0146307771817964	-0.0146307771817964	0.363322180776303	0.363322180776303	NA	NA	NA	NA	NA	NA	NA	NA	NA	NA	3	1	1	1	0	0	NA	NA	NA	NA	NA
7	10123	Clu	Trem2	Snrnp70	Apoe	Clu*Trem2*Snrnp70*Apoe	Excitatory.neurons	Microglia	0.496055936241963	0.361186601057544	0.456675039388239	0.456675039388239	0	0	1.76670159734183	1.76670159734183	NA	NA	0.138794438005917	0.138794438005917	3.60394825935934	3.60394825935934	NA	NA	NA	NA	0.0455987640725374	0.026063133958554	NA	NA	NA	NA	NA	NA	-0.0943696104553061	-0.0480827152295989	NA	NA	3	0	1	0	0	1	NA	NA	NA	NA	NA
8	14431	App	Lrp1	Egfr	Apoe	App*Lrp1*Egfr*Apoe	Interneurons	Astrocytes	0.843501735093345	0.513073214098599	0.716126545062588	0.716126545062588	0	0	0.340223199194737	0.114715438405724	-0.0682398218656178	-0.0682398218656178	0.0537616719481625	0.0537616719481625	1.40601541244102	1.40601541244102	NA	NA	0.247961373886635	0.247961373886635	0.0307837913919862	0.0307837913919862	NA	NA	NA	NA	NA	NA	NA	NA	NA	NA	3	1	2	0	0	0	NA	NA	NA	NA	NA
9	14561	App	Lrp1	Snrnp70	Apoe	App*Lrp1*Snrnp70*Apoe	Interneurons	Astrocytes	0.955111940379216	0.756583702177011	0.335774242424177	0.335774242424177	0	0	0.340223199194737	0.114715438405724	-0.0682398218656178	-0.0682398218656178	0.152267968975616	0.152267968975616	1.40601541244102	1.40601541244102	NA	NA	0.247961373886635	0.247961373886635	0.151137294648484	0.151137294648484	NA	NA	NA	NA	NA	NA	0.231858849521642	0.204188844565958	NA	NA	3	1	2	0	1	0	NA	NA	NA	NA	NA
10	14596	Hsp90b1	Lrp1	Egfr	Apoe	Hsp90b1*Lrp1*Egfr*Apoe	Interneurons	Astrocytes	0.813020071117784	0.428569644659714	0.922172317604058	0.922172317604058	0	0	0.210392871488612	0.210392871488612	-0.0682398218656178	-0.0682398218656178	0.0537616719481625	0.0537616719481625	1.40601541244102	1.40601541244102	0.345982622220904	0.345982622220904	0.247961373886635	0.247961373886635	0.0307837913919862	0.0307837913919862	NA	NA	NA	NA	NA	NA	NA	NA	NA	NA	3	1	3	0	0	0	NA	NA	NA	NA	NA
11	14725	Hsp90b1	Lrp1	Snrnp70	Apoe	Hsp90b1*Lrp1*Snrnp70*Apoe	Interneurons	Astrocytes	0.920597012887735	0.631973760249781	0.541990346300755	0.541990346300755	0	0	0.210392871488612	0.210392871488612	-0.0682398218656178	-0.0682398218656178	0.152267968975616	0.152267968975616	1.40601541244102	1.40601541244102	0.345982622220904	0.345982622220904	0.247961373886635	0.247961373886635	0.151137294648484	0.151137294648484	NA	NA	NA	NA	NA	NA	0.231858849521642	0.204188844565958	NA	NA	3	1	3	0	1	0	NA	NA	NA	NA	NA
12	14760	Psap	Lrp1	Egfr	Apoe	Psap*Lrp1*Egfr*Apoe	Interneurons	Astrocytes	0.827349192938223	0.472109063403603	0.808066269126192	0.808066269126192	0	0	0.229411526872594	0.229411526872594	-0.0682398218656178	-0.0682398218656178	0.0537616719481625	0.0537616719481625	1.40601541244102	1.40601541244102	NA	NA	0.247961373886635	0.247961373886635	0.0307837913919862	0.0307837913919862	NA	NA	NA	NA	NA	NA	NA	NA	NA	NA	3	1	2	0	0	0	NA	NA	NA	NA	NA
13	14889	Psap	Lrp1	Snrnp70	Apoe	Psap*Lrp1*Snrnp70*Apoe	Interneurons	Astrocytes	0.936822131078316	0.696177491254838	0.427788332678276	0.427788332678276	0	0	0.229411526872594	0.229411526872594	-0.0682398218656178	-0.0682398218656178	0.152267968975616	0.152267968975616	1.40601541244102	1.40601541244102	NA	NA	0.247961373886635	0.247961373886635	0.151137294648484	0.151137294648484	NA	NA	NA	NA	NA	NA	0.231858849521642	0.204188844565958	NA	NA	3	1	2	0	1	0	NA	NA	NA	NA	NA
14	17114	App	Lrp1	Egfr	Apoe	App*Lrp1*Egfr*Apoe	Interneurons	Endothelial.cells	0.115290395870877	0.221736168054638	-0.937603889773705	-0.937603889773705	0	0	0.340223199194737	0.114715438405724	-0.245520209913575	-0.245520209913575	0.244201625697169	0.244201625697169	1.63274933918018	1.63274933918018	NA	NA	-0.0146307771817964	-0.0146307771817964	0.363322180776303	0.363322180776303	NA	NA	NA	NA	NA	NA	NA	NA	NA	NA	3	1	1	1	0	0	NA	NA	NA	NA	NA
15	17129	Hsp90b1	Lrp1	Egfr	Apoe	Hsp90b1*Lrp1*Egfr*Apoe	Interneurons	Endothelial.cells	0.0986251520148256	0.213045427368372	-1.10333509013078	-1.10333509013078	0	0	0.210392871488612	0.210392871488612	-0.245520209913575	-0.245520209913575	0.244201625697169	0.244201625697169	1.63274933918018	1.63274933918018	0.345982622220904	0.345982622220904	-0.0146307771817964	-0.0146307771817964	0.363322180776303	0.363322180776303	NA	NA	NA	NA	NA	NA	NA	NA	NA	NA	3	1	2	1	0	0	NA	NA	NA	NA	NA
16	17144	Psap	Lrp1	Egfr	Apoe	Psap*Lrp1*Egfr*Apoe	Interneurons	Endothelial.cells	0.105966306729211	0.217825939521961	-1.03262733035174	-1.03262733035174	0	0	0.229411526872594	0.229411526872594	-0.245520209913575	-0.245520209913575	0.244201625697169	0.244201625697169	1.63274933918018	1.63274933918018	NA	NA	-0.0146307771817964	-0.0146307771817964	0.363322180776303	0.363322180776303	NA	NA	NA	NA	NA	NA	NA	NA	NA	NA	3	1	1	1	0	0	NA	NA	NA	NA	NA
17	18129	Clu	Trem2	Snrnp70	Apoe	Clu*Trem2*Snrnp70*Apoe	Interneurons	Microglia	0.854042026607235	0.661598571309425	0.367860239688916	0.367860239688916	0	0	1.73264208886947	1.73264208886947	NA	NA	0.138794438005917	0.138794438005917	3.60394825935934	3.60394825935934	NA	NA	NA	NA	0.0455987640725374	0.026063133958554	NA	NA	NA	NA	NA	NA	-0.0943696104553061	-0.0480827152295989	NA	NA	3	0	1	0	0	1	NA	NA	NA	NA	NA
18	18140	Apoe	App	Aak1	Atp1a3	Apoe*App*Aak1*Atp1a3	Astrocytes	Excitatory.neurons	0.967011932801415	0.966136867282576	0.00130476040961421	0.00130476040961421	0	0	1.40601541244102	1.40601541244102	0.280287075192609	0.0549154263258253	-0.213169284444686	-0.213169284444686	0.00368714323797167	0.00368714323797167	NA	NA	NA	NA	-0.029393055176195	-0.029393055176195	-0.0987466154048086	-0.095108716197093	NA	NA	NA	NA	NA	NA	0.42148243616376	0.42148243616376	3	1	0	2	1	0	NA	NA	Aak1	NA	NA
19	18141	Apoe	App	Aak1	Mink1	Apoe*App*Aak1*Mink1	Astrocytes	Excitatory.neurons	0.887190591543214	0.862210177339995	0.0411574147002888	0.0411574147002888	0	0	1.40601541244102	1.40601541244102	0.280287075192609	0.0549154263258253	-0.213169284444686	-0.213169284444686	0.0178685370712292	0.0167038524518878	NA	NA	NA	NA	-0.029393055176195	-0.029393055176195	0.271034407479079	0.200419722666836	NA	NA	NA	NA	NA	NA	NA	NA	3	1	1	1	0	0	NA	NA	Aak1	NA	NA
20	18142	Apoe	App	Aak1	Mast1	Apoe*App*Aak1*Mast1	Astrocytes	Excitatory.neurons	0.43169927146454	0.380051263807201	0.183379591444976	0.183379591444976	0	0	1.40601541244102	1.40601541244102	0.280287075192609	0.0549154263258253	-0.213169284444686	-0.213169284444686	-0.0897955558208878	-0.0802352928186388	NA	NA	NA	NA	-0.029393055176195	-0.029393055176195	0.136969990173653	0.109971246067259	NA	NA	NA	NA	NA	NA	NA	NA	2	2	1	1	0	0	NA	NA	Aak1	NA	NA
21	18143	Apoe	App	Aak1	Srcin1	Apoe*App*Aak1*Srcin1	Astrocytes	Excitatory.neurons	0.914919315713582	0.886528125437196	0.045427676710917	0.045427676710917	0	0	1.40601541244102	1.40601541244102	0.280287075192609	0.0549154263258253	-0.213169284444686	-0.213169284444686	-0.0615773451699592	-0.0615773451699592	NA	NA	NA	NA	-0.029393055176195	-0.029393055176195	0.0854329299410655	0.0854329299410655	NA	NA	NA	NA	NA	NA	-0.029451252391326	-0.0189026419793071	2	2	1	1	0	1	NA	NA	Aak1	NA	NA
22	18144	Apoe	App	Aak1	Dock7	Apoe*App*Aak1*Dock7	Astrocytes	Excitatory.neurons	0.853576084985294	0.478586620413816	0.833417533493943	0.833417533493943	0	0	1.40601541244102	1.40601541244102	0.280287075192609	0.0549154263258253	-0.213169284444686	-0.213169284444686	0.0338868664109898	0.0338868664109898	NA	NA	NA	NA	-0.029393055176195	-0.029393055176195	0.0817187164319194	0.0748989005836253	NA	NA	NA	NA	NA	NA	NA	NA	3	1	1	1	0	0	NA	NA	Aak1	NA	NA
23	18145	Apoe	App	Aak1	Camk2b	Apoe*App*Aak1*Camk2b	Astrocytes	Excitatory.neurons	0.95221495395544	0.945499867804345	0.0101992801524929	0.0101992801524929	0	0	1.40601541244102	1.40601541244102	0.280287075192609	0.0549154263258253	-0.213169284444686	-0.213169284444686	0.0113649464792367	0.0113649464792367	NA	NA	NA	NA	-0.029393055176195	-0.029393055176195	0.334025865475259	0.334025865475259	NA	NA	NA	NA	NA	NA	-0.0151694868116274	-0.0151694868116274	3	1	1	1	0	1	NA	NA	Aak1	NA	NA
24	18146	Apoe	App	Aak1	Wnk2	Apoe*App*Aak1*Wnk2	Astrocytes	Excitatory.neurons	0.861099380492465	0.80552251005189	0.0961393893191	0.0961393893191	0	0	1.40601541244102	1.40601541244102	0.280287075192609	0.0549154263258253	-0.213169284444686	-0.213169284444686	-0.0745055362633006	-0.0745055362633006	NA	NA	NA	NA	-0.029393055176195	-0.029393055176195	0.126574505061363	0.0902727471083453	NA	NA	NA	NA	NA	NA	NA	NA	2	2	1	1	0	0	NA	NA	Aak1	NA	NA
25	18147	Apoe	App	Aak1	Sphkap	Apoe*App*Aak1*Sphkap	Astrocytes	Excitatory.neurons	0.516070144285377	0.482217236243493	0.0976880896101215	0.0976880896101215	0	0	1.40601541244102	1.40601541244102	0.280287075192609	0.0549154263258253	-0.213169284444686	-0.213169284444686	-0.039744067717829	-0.0388324014442293	NA	NA	NA	NA	-0.029393055176195	-0.029393055176195	0.225912453166763	0.210760094256221	NA	NA	NA	NA	NA	NA	NA	NA	2	2	1	1	0	0	NA	NA	Aak1	NA	NA
26	18148	Apoe	App	Aak1	Scn1a	Apoe*App*Aak1*Scn1a	Astrocytes	Excitatory.neurons	0.91492045646818	0.895693635760469	0.0306071539348584	0.0306071539348584	0	0	1.40601541244102	1.40601541244102	0.280287075192609	0.0549154263258253	-0.213169284444686	-0.213169284444686	-0.0036300642459595	-0.0036300642459595	NA	NA	NA	NA	-0.029393055176195	-0.029393055176195	0.380273717447586	0.332643571922124	NA	NA	NA	NA	NA	NA	NA	NA	2	2	1	1	0	0	NA	NA	Aak1	NA	NA
27	18149	Apoe	App	Aak1	Stk39	Apoe*App*Aak1*Stk39	Astrocytes	Excitatory.neurons	0.306026509653724	0.250374055314724	0.28852747312221	0.240382098302606	0	0	1.40601541244102	1.40601541244102	0.280287075192609	0.0549154263258253	-0.213169284444686	-0.213169284444686	0.0198549256677811	0.0198549256677811	NA	NA	NA	NA	-0.029393055176195	-0.029393055176195	0.0226426379648339	0.0226426379648339	NA	NA	NA	NA	NA	NA	NA	NA	3	1	1	1	0	0	NA	NA	Aak1	NA	NA
28	18150	Apoe	App	Aak1	Pcdh1	Apoe*App*Aak1*Pcdh1	Astrocytes	Excitatory.neurons	0.846353824723259	0.842632785198621	0.00634935120434234	0.00634935120434234	0	0	1.40601541244102	1.40601541244102	0.280287075192609	0.0549154263258253	-0.213169284444686	-0.213169284444686	-0.218767836250546	-0.218767836250546	NA	NA	NA	NA	-0.029393055176195	-0.029393055176195	0.0099170956399916	0.0099170956399916	NA	NA	NA	NA	NA	NA	0.631617320233402	0.508120815845454	2	2	1	1	1	0	NA	NA	Aak1	NA	NA
29	18151	Apoe	App	Aak1	Ablim1	Apoe*App*Aak1*Ablim1	Astrocytes	Excitatory.neurons	0.872641111035506	0.833029574021769	0.0669422055408485	0.0669422055408485	0	0	1.40601541244102	1.40601541244102	0.280287075192609	0.0549154263258253	-0.213169284444686	-0.213169284444686	-0.0225566667079401	-0.0225566667079401	NA	NA	NA	NA	-0.029393055176195	-0.029393055176195	0.0141525587611179	0.0141525587611179	NA	NA	NA	NA	NA	NA	0.192229290697262	0.171991702910869	2	2	1	1	1	0	NA	NA	Aak1	NA	NA
30	18152	Apoe	App	Aak1	Psd3	Apoe*App*Aak1*Psd3	Astrocytes	Excitatory.neurons	0.933274801138367	0.915163562663979	0.0282417710752989	0.0282417710752989	0	0	1.40601541244102	1.40601541244102	0.280287075192609	0.0549154263258253	-0.213169284444686	-0.213169284444686	-0.0269189274699985	-0.0269189274699985	NA	NA	NA	NA	-0.029393055176195	-0.029393055176195	0.124678764296164	0.124678764296164	NA	NA	NA	NA	NA	NA	NA	NA	2	2	1	1	0	0	NA	NA	Aak1	NA	NA
31	18153	Apoe	App	Aak1	Rph3a	Apoe*App*Aak1*Rph3a	Astrocytes	Excitatory.neurons	0.860796419313804	0.787737337012525	0.127802166032677	0.127802166032677	0	0	1.40601541244102	1.40601541244102	0.280287075192609	0.0549154263258253	-0.213169284444686	-0.213169284444686	-0.0371665709306513	-0.0371665709306513	NA	NA	NA	NA	-0.029393055176195	-0.029393055176195	0.602196180779892	0.602196180779892	NA	NA	NA	NA	NA	NA	NA	NA	2	2	1	1	0	0	NA	NA	Aak1	NA	NA
32	18154	Apoe	App	Aak1	Ppfia3	Apoe*App*Aak1*Ppfia3	Astrocytes	Excitatory.neurons	0.450058513614737	0.407835066523172	0.141795655246163	0.141795655246163	0	0	1.40601541244102	1.40601541244102	0.280287075192609	0.0549154263258253	-0.213169284444686	-0.213169284444686	-0.115497367171042	-0.115497367171042	NA	NA	NA	NA	-0.029393055176195	-0.029393055176195	-0.02698524895289	-0.02698524895289	NA	NA	NA	NA	NA	NA	NA	NA	2	2	0	2	0	0	NA	NA	Aak1	NA	NA
33	18155	Apoe	App	Aak1	Mark2	Apoe*App*Aak1*Mark2	Astrocytes	Excitatory.neurons	0.445356490265573	0.370048028426387	0.266590462390537	0.266590462390537	0	0	1.40601541244102	1.40601541244102	0.280287075192609	0.0549154263258253	-0.213169284444686	-0.213169284444686	-0.0108803167705793	-0.0108803167705793	NA	NA	NA	NA	-0.029393055176195	-0.029393055176195	0.138200106154719	0.106409266792145	NA	NA	NA	NA	NA	NA	NA	NA	2	2	1	1	0	0	NA	NA	Aak1	NA	NA
34	18156	Apoe	App	Aak1	Phactr1	Apoe*App*Aak1*Phactr1	Astrocytes	Excitatory.neurons	0.964895948010602	0.962305713081682	0.00387405983269741	0.00387405983269741	0	0	1.40601541244102	1.40601541244102	0.280287075192609	0.0549154263258253	-0.213169284444686	-0.213169284444686	-0.0811198820649872	-0.0811198820649872	NA	NA	NA	NA	-0.029393055176195	-0.029393055176195	0.473071115950717	0.473071115950717	NA	NA	NA	NA	NA	NA	NA	NA	2	2	1	1	0	0	NA	NA	Aak1	NA	NA
35	18157	Apoe	App	Aak1	Kcnb1	Apoe*App*Aak1*Kcnb1	Astrocytes	Excitatory.neurons	0.900060860026257	0.872799223708729	0.0443227286775302	0.0443227286775302	0	0	1.40601541244102	1.40601541244102	0.280287075192609	0.0549154263258253	-0.213169284444686	-0.213169284444686	0	0	NA	NA	NA	NA	-0.029393055176195	-0.029393055176195	-0.0240974330538437	-0.0240974330538437	NA	NA	NA	NA	NA	NA	NA	NA	2	1	0	2	0	0	NA	NA	Aak1	NA	NA
36	18158	Apoe	App	Aak1	Wnk1	Apoe*App*Aak1*Wnk1	Astrocytes	Excitatory.neurons	0.890300240949644	0.836306726371999	0.0901552810699169	0.0901552810699169	0	0	1.40601541244102	1.40601541244102	0.280287075192609	0.0549154263258253	-0.213169284444686	-0.213169284444686	0.0400625796629523	0.0400625796629523	NA	NA	NA	NA	-0.029393055176195	-0.029393055176195	0.00761256740337772	0.00352071028442157	NA	NA	NA	NA	NA	NA	NA	NA	3	1	1	1	0	0	NA	NA	Aak1	NA	NA
37	18159	Apoe	App	Aak1	Pitpnm2	Apoe*App*Aak1*Pitpnm2	Astrocytes	Excitatory.neurons	0.857861888110366	0.50900971692704	0.751901418865876	0.751901418865876	0	0	1.40601541244102	1.40601541244102	0.280287075192609	0.0549154263258253	-0.213169284444686	-0.213169284444686	0.0287295964135545	0.0287295964135545	NA	NA	NA	NA	-0.029393055176195	-0.029393055176195	0.201484227965028	0.201484227965028	NA	NA	NA	NA	NA	NA	NA	NA	3	1	1	1	0	0	NA	NA	Aak1	NA	NA
38	18160	Apoe	App	Aak1	Gramd1b	Apoe*App*Aak1*Gramd1b	Astrocytes	Excitatory.neurons	0.882296312649768	0.850129395958636	0.0535190095214099	0.0535190095214099	0	0	1.40601541244102	1.40601541244102	0.280287075192609	0.0549154263258253	-0.213169284444686	-0.213169284444686	0.0738250560484206	0.0537845848136706	NA	NA	NA	NA	-0.029393055176195	-0.029393055176195	0.074575262648243	0.0371873467818789	NA	NA	NA	NA	NA	NA	NA	NA	3	1	1	1	0	0	NA	NA	Aak1	NA	NA
39	18161	Apoe	App	Aak1	Slc2a3	Apoe*App*Aak1*Slc2a3	Astrocytes	Excitatory.neurons	0.509623807972416	0.773805043059193	-0.601572538842717	-0.601572538842717	0	0	1.40601541244102	1.40601541244102	0.280287075192609	0.0549154263258253	-0.213169284444686	-0.213169284444686	-0.281362497954006	-0.281362497954006	NA	NA	NA	NA	-0.029393055176195	-0.029393055176195	0.200648259676971	0.0656198135147222	NA	NA	NA	NA	NA	NA	NA	NA	2	2	1	1	0	0	NA	NA	Aak1	NA	NA
40	18162	Apoe	App	Aak1	Rap2b	Apoe*App*Aak1*Rap2b	Astrocytes	Excitatory.neurons	0.382265999166876	0.43420463620886	-0.183347908193031	-0.183347908193031	0	0	1.40601541244102	1.40601541244102	0.280287075192609	0.0549154263258253	-0.213169284444686	-0.213169284444686	-0.396491386605872	-0.396491386605872	NA	NA	NA	NA	-0.029393055176195	-0.029393055176195	-0.449489835217967	-0.15499858662293	NA	NA	NA	NA	NA	NA	NA	NA	2	2	0	2	0	0	NA	NA	Aak1	NA	NA
41	18163	Apoe	App	Aak1	Brsk2	Apoe*App*Aak1*Brsk2	Astrocytes	Excitatory.neurons	0.221904843935532	0	7.80028415785663	4.26575324281621	0	1	1.40601541244102	1.40601541244102	0.280287075192609	0.0549154263258253	-0.213169284444686	-0.213169284444686	-0.0844554945868818	-0.0598244101813041	NA	NA	NA	NA	-0.029393055176195	-0.029393055176195	0.0131310582095836	0.0131310582095836	NA	NA	NA	NA	NA	NA	NA	NA	2	2	1	1	0	0	NA	NA	Aak1	NA	NA
42	18164	Apoe	App	Aak1	Cadps2	Apoe*App*Aak1*Cadps2	Astrocytes	Excitatory.neurons	0.474955758979895	0.438442042772946	0.115154574995412	0.115154574995412	0	0	1.40601541244102	1.40601541244102	0.280287075192609	0.0549154263258253	-0.213169284444686	-0.213169284444686	-0.0152900916892195	-0.0152900916892195	NA	NA	NA	NA	-0.029393055176195	-0.029393055176195	-0.113052987328152	-0.108024413869114	NA	NA	NA	NA	NA	NA	NA	NA	2	2	0	2	0	0	NA	NA	Aak1	NA	NA
43	18165	Apoe	App	Aak1	Cdc42bpa	Apoe*App*Aak1*Cdc42bpa	Astrocytes	Excitatory.neurons	0.909917289088739	0.875025684528414	0.0563468944958763	0.0563468944958763	0	0	1.40601541244102	1.40601541244102	0.280287075192609	0.0549154263258253	-0.213169284444686	-0.213169284444686	0.187150195683039	0.187150195683039	NA	NA	NA	NA	-0.029393055176195	-0.029393055176195	0.14011178809061	0.0481302435939905	NA	NA	NA	NA	NA	NA	NA	NA	3	1	1	1	0	0	NA	NA	Aak1	NA	NA
44	18166	Apoe	App	Aak1	Srrm3	Apoe*App*Aak1*Srrm3	Astrocytes	Excitatory.neurons	0.874068863431768	0.837740195636019	0.0611725569315736	0.0611725569315736	0	0	1.40601541244102	1.40601541244102	0.280287075192609	0.0549154263258253	-0.213169284444686	-0.213169284444686	NA	NA	NA	NA	NA	NA	-0.029393055176195	-0.029393055176195	0.065950972931359	0.065950972931359	NA	NA	NA	NA	NA	NA	NA	NA	2	1	1	1	0	0	NA	NA	Aak1	NA	NA
45	18167	Apoe	App	Aak1	Sobp	Apoe*App*Aak1*Sobp	Astrocytes	Excitatory.neurons	0.441310465449015	0.393101673476962	0.166491502439849	0.166491502439849	0	0	1.40601541244102	1.40601541244102	0.280287075192609	0.0549154263258253	-0.213169284444686	-0.213169284444686	NA	NA	NA	NA	NA	NA	-0.029393055176195	-0.029393055176195	0.202918823796043	0.0800398597262109	NA	NA	NA	NA	NA	NA	NA	NA	2	1	1	1	0	0	NA	NA	Aak1	NA	NA
46	18168	Apoe	App	Aak1	Prkaa2	Apoe*App*Aak1*Prkaa2	Astrocytes	Excitatory.neurons	0.400537270205099	0.366530674816814	0.127669238094921	0.127669238094921	0	0	1.40601541244102	1.40601541244102	0.280287075192609	0.0549154263258253	-0.213169284444686	-0.213169284444686	-0.199237897100998	-0.00993198943514869	NA	NA	NA	NA	-0.029393055176195	-0.029393055176195	-0.111618291990323	-0.111618291990323	NA	NA	NA	NA	NA	NA	NA	NA	2	2	0	2	0	0	NA	NA	Aak1	NA	NA
47	18169	Apoe	App	Aak1	Map3k12	Apoe*App*Aak1*Map3k12	Astrocytes	Excitatory.neurons	0.490346600565258	0.443163142944077	0.145651392733219	0.145651392733219	0	0	1.40601541244102	1.40601541244102	0.280287075192609	0.0549154263258253	-0.213169284444686	-0.213169284444686	0.166749745154765	0.00036605850635208	NA	NA	NA	NA	-0.029393055176195	-0.029393055176195	0.51692573989502	0.51692573989502	NA	NA	NA	NA	NA	NA	NA	NA	3	1	1	1	0	0	NA	NA	Aak1	NA	NA
48	18170	Apoe	App	Aak1	Cdk13	Apoe*App*Aak1*Cdk13	Astrocytes	Excitatory.neurons	0.449971412184781	0.382086952247704	0.235364092463252	0.235364092463252	0	0	1.40601541244102	1.40601541244102	0.280287075192609	0.0549154263258253	-0.213169284444686	-0.213169284444686	-0.0392912951400485	-0.00790060833080994	NA	NA	NA	NA	-0.029393055176195	-0.029393055176195	0.0406145840724218	0.033550559733096	NA	NA	NA	NA	NA	NA	NA	NA	2	2	1	1	0	0	NA	NA	Aak1	NA	NA
49	18171	Apoe	App	Aak1	Tnk2	Apoe*App*Aak1*Tnk2	Astrocytes	Excitatory.neurons	0.245546575543218	0	7.94571640415857	5.00990984301482	0	1	1.40601541244102	1.40601541244102	0.280287075192609	0.0549154263258253	-0.213169284444686	-0.213169284444686	NA	NA	NA	NA	NA	NA	-0.029393055176195	-0.029393055176195	-0.115989827149266	-0.113852081721492	NA	NA	NA	NA	NA	NA	0.0644513380589587	0.0412576168863752	2	1	0	2	1	0	NA	NA	Aak1	NA	NA
50	18172	Apoe	App	Aak1	Akt3	Apoe*App*Aak1*Akt3	Astrocytes	Excitatory.neurons	0.387161935910559	0.368374468709681	0.0715745006663805	0.0715745006663805	0	0	1.40601541244102	1.40601541244102	0.280287075192609	0.0549154263258253	-0.213169284444686	-0.213169284444686	-0.0623815540323876	-0.0131495029831135	NA	NA	NA	NA	-0.029393055176195	-0.029393055176195	-0.229910554748152	-0.0440880970850218	NA	NA	NA	NA	NA	NA	NA	NA	2	2	0	2	0	0	NA	NA	Aak1	NA	NA
51	18173	Apoe	App	Aak1	Pfkp	Apoe*App*Aak1*Pfkp	Astrocytes	Excitatory.neurons	0.94491286413837	0.909722339446181	0.0546960181572292	0.0546960181572292	0	0	1.40601541244102	1.40601541244102	0.280287075192609	0.0549154263258253	-0.213169284444686	-0.213169284444686	0.0277952179161625	0.0277952179161625	NA	NA	NA	NA	-0.029393055176195	-0.029393055176195	0.032944984075697	0.00807179531058578	NA	NA	NA	NA	NA	NA	NA	NA	3	1	1	1	0	0	NA	NA	Aak1	NA	NA
52	18174	Apoe	App	Aak1	Gabra2	Apoe*App*Aak1*Gabra2	Astrocytes	Excitatory.neurons	0.861005728584278	0.853688478765931	0.0122987820571727	0.0122987820571727	0	0	1.40601541244102	1.40601541244102	0.280287075192609	0.0549154263258253	-0.213169284444686	-0.213169284444686	0.680266456001067	0.180380287948854	NA	NA	NA	NA	-0.029393055176195	-0.029393055176195	0.616454039187113	0.616454039187113	NA	NA	NA	NA	NA	NA	NA	NA	3	1	1	1	0	0	NA	NA	Aak1	NA	NA
53	18175	Apoe	App	Aak1	Abl2	Apoe*App*Aak1*Abl2	Astrocytes	Excitatory.neurons	0.360441113626841	0.256363382162229	0.489953820376373	0.487368880077382	0	0	1.40601541244102	1.40601541244102	0.280287075192609	0.0549154263258253	-0.213169284444686	-0.213169284444686	-0.181616140514061	-0.0320244329961805	NA	NA	NA	NA	-0.029393055176195	-0.029393055176195	0.217183306690752	0.111396371561857	NA	NA	NA	NA	NA	NA	0.15297326346169	0.128947724401284	2	2	1	1	1	0	NA	NA	Aak1	NA	NA
54	18176	Apoe	App	Bcl11a	Ablim1	Apoe*App*Bcl11a*Ablim1	Astrocytes	Excitatory.neurons	0.768337286372361	0.685628184367277	0.164087153552173	0.164087153552173	0	0	1.40601541244102	1.40601541244102	0.280287075192609	0.0549154263258253	-0.0922947815537301	-0.0034103207075435	-0.0225566667079401	-0.0225566667079401	NA	NA	NA	NA	-0.116590162547317	-0.113159756592512	0.0141525587611179	0.0141525587611179	NA	NA	NA	NA	NA	NA	0.192229290697262	0.171991702910869	2	2	1	1	1	0	NA	NA	NA	NA	NA
55	18177	Apoe	App	Bcl11a	Actr1b	Apoe*App*Bcl11a*Actr1b	Astrocytes	Excitatory.neurons	0.704006909080272	0.647564473359599	0.120387397064807	0.120387397064807	0	0	1.40601541244102	1.40601541244102	0.280287075192609	0.0549154263258253	-0.0922947815537301	-0.0034103207075435	-0.0287662419169477	-0.027253748549238	NA	NA	NA	NA	-0.116590162547317	-0.113159756592512	NA	NA	NA	NA	NA	NA	NA	NA	NA	NA	2	2	0	1	0	0	NA	NA	NA	NA	NA
56	18178	Apoe	App	Bcl11a	Aifm3	Apoe*App*Bcl11a*Aifm3	Astrocytes	Excitatory.neurons	0.782597087010525	0.702681988038882	0.155188449250661	0.155188449250661	0	0	1.40601541244102	1.40601541244102	0.280287075192609	0.0549154263258253	-0.0922947815537301	-0.0034103207075435	0.0386295580445488	0.0386295580445488	NA	NA	NA	NA	-0.116590162547317	-0.113159756592512	0.0762574912292506	0.0718379439118047	NA	NA	NA	NA	NA	NA	NA	NA	3	1	1	1	0	0	NA	NA	NA	NA	NA
57	18179	Apoe	App	Bcl11a	Ankrd33b	Apoe*App*Bcl11a*Ankrd33b	Astrocytes	Excitatory.neurons	0.814744037602047	0.74924384580425	0.120756957927422	0.120756957927422	0	0	1.40601541244102	1.40601541244102	0.280287075192609	0.0549154263258253	-0.0922947815537301	-0.0034103207075435	NA	NA	NA	NA	NA	NA	-0.116590162547317	-0.113159756592512	0.395951919263964	0.395951919263964	NA	NA	NA	NA	NA	NA	NA	NA	2	1	1	1	0	0	NA	NA	NA	NA	NA
58	18180	Apoe	App	Bcl11a	Atxn2	Apoe*App*Bcl11a*Atxn2	Astrocytes	Excitatory.neurons	0.817581892642062	0.747919860754668	0.12831540485604	0.12831540485604	0	0	1.40601541244102	1.40601541244102	0.280287075192609	0.0549154263258253	-0.0922947815537301	-0.0034103207075435	0.00430244092839193	0.00068690153465663	NA	NA	NA	NA	-0.116590162547317	-0.113159756592512	0.0979544432813367	0.0778416544204183	NA	NA	NA	NA	NA	NA	NA	NA	3	1	1	1	0	0	NA	NA	NA	NA	NA
59	18181	Apoe	App	Bcl11a	Camk2g	Apoe*App*Bcl11a*Camk2g	Astrocytes	Excitatory.neurons	0.755960519825317	0.70530161794074	0.0999336553812633	0.0999336553812633	0	0	1.40601541244102	1.40601541244102	0.280287075192609	0.0549154263258253	-0.0922947815537301	-0.0034103207075435	0.0226185313232461	0.0226185313232461	NA	NA	NA	NA	-0.116590162547317	-0.113159756592512	0.227250220098328	0.227250220098328	NA	NA	NA	NA	NA	NA	NA	NA	3	1	1	1	0	0	NA	NA	NA	NA	NA
60	18182	Apoe	App	Bcl11a	Cdh11	Apoe*App*Bcl11a*Cdh11	Astrocytes	Excitatory.neurons	0.750454164056269	0.66075420045046	0.18338966054555	0.18338966054555	0	0	1.40601541244102	1.40601541244102	0.280287075192609	0.0549154263258253	-0.0922947815537301	-0.0034103207075435	0.0227665667918008	0.0226398086131598	NA	NA	NA	NA	-0.116590162547317	-0.113159756592512	-0.0772454938704341	-0.0707065860827776	NA	NA	NA	NA	NA	NA	NA	NA	3	1	0	2	0	0	NA	NA	NA	NA	NA
61	18183	Apoe	App	Bcl11a	Cdk10	Apoe*App*Bcl11a*Cdk10	Astrocytes	Excitatory.neurons	0.201555101029016	0.134924677570885	0.575507011568726	0.272888506558614	0	0	1.40601541244102	1.40601541244102	0.280287075192609	0.0549154263258253	-0.0922947815537301	-0.0034103207075435	NA	NA	NA	NA	NA	NA	-0.116590162547317	-0.113159756592512	NA	NA	NA	NA	NA	NA	NA	NA	NA	NA	2	1	0	1	0	0	NA	NA	NA	NA	NA
62	18184	Apoe	App	Bcl11a	Cdk13	Apoe*App*Bcl11a*Cdk13	Astrocytes	Excitatory.neurons	0.281422354872411	0.211411423032021	0.410992934998262	0.309571831896796	0	0	1.40601541244102	1.40601541244102	0.280287075192609	0.0549154263258253	-0.0922947815537301	-0.0034103207075435	-0.0392912951400485	-0.00790060833080994	NA	NA	NA	NA	-0.116590162547317	-0.113159756592512	0.0406145840724218	0.033550559733096	NA	NA	NA	NA	NA	NA	NA	NA	2	2	1	1	0	0	NA	NA	NA	NA	NA
63	18185	Apoe	App	Bcl11a	Cdk17	Apoe*App*Bcl11a*Cdk17	Astrocytes	Excitatory.neurons	0.737007480439823	0.704959116117586	0.0640508037210896	0.0640508037210896	0	0	1.40601541244102	1.40601541244102	0.280287075192609	0.0549154263258253	-0.0922947815537301	-0.0034103207075435	-0.105734806867431	-0.0145755078822976	NA	NA	NA	NA	-0.116590162547317	-0.113159756592512	0.302164937688828	0.302164937688828	NA	NA	NA	NA	NA	NA	NA	NA	2	2	1	1	0	0	NA	NA	NA	NA	NA
64	18186	Apoe	App	Bcl11a	Chd5	Apoe*App*Bcl11a*Chd5	Astrocytes	Excitatory.neurons	0.752297157196992	0.292941624699722	1.35768941321262	1.35768941321262	0	0	1.40601541244102	1.40601541244102	0.280287075192609	0.0549154263258253	-0.0922947815537301	-0.0034103207075435	NA	NA	NA	NA	NA	NA	-0.116590162547317	-0.113159756592512	-0.083499091879011	-0.0623468354106175	NA	NA	NA	NA	NA	NA	NA	NA	2	1	0	2	0	0	NA	NA	NA	NA	NA
65	18187	Apoe	App	Bcl11a	Chsy3	Apoe*App*Bcl11a*Chsy3	Astrocytes	Excitatory.neurons	0.343633343312408	0.690614387355965	-1.0049055918421	-1.0049055918421	0	0	1.40601541244102	1.40601541244102	0.280287075192609	0.0549154263258253	-0.0922947815537301	-0.0034103207075435	NA	NA	NA	NA	NA	NA	-0.116590162547317	-0.113159756592512	NA	NA	NA	NA	NA	NA	NA	NA	NA	NA	2	1	0	1	0	0	NA	NA	NA	NA	NA
66	18188	Apoe	App	Bcl11a	Clk3	Apoe*App*Bcl11a*Clk3	Astrocytes	Excitatory.neurons	0.237720626254943	0.197215146055016	0.26825601921246	0.1617587080029	0	0	1.40601541244102	1.40601541244102	0.280287075192609	0.0549154263258253	-0.0922947815537301	-0.0034103207075435	0.0294651357026343	0.00012273912841266	NA	NA	NA	NA	-0.116590162547317	-0.113159756592512	-0.0243563603224902	-0.0147079175784181	NA	NA	NA	NA	NA	NA	NA	NA	3	1	0	2	0	0	NA	NA	NA	NA	NA
67	18189	Apoe	App	Bcl11a	Csmd2	Apoe*App*Bcl11a*Csmd2	Astrocytes	Excitatory.neurons	0.773368660642393	0.696653317580231	0.150510265591395	0.150510265591395	0	0	1.40601541244102	1.40601541244102	0.280287075192609	0.0549154263258253	-0.0922947815537301	-0.0034103207075435	-0.117156194028923	-0.0213450597643335	NA	NA	NA	NA	-0.116590162547317	-0.113159756592512	NA	NA	NA	NA	NA	NA	NA	NA	NA	NA	2	2	0	1	0	0	NA	NA	NA	NA	NA
68	18190	Apoe	App	Bcl11a	Cspp1	Apoe*App*Bcl11a*Cspp1	Astrocytes	Excitatory.neurons	0.872175152416489	0.795950717978662	0.131780563470713	0.131780563470713	0	0	1.40601541244102	1.40601541244102	0.280287075192609	0.0549154263258253	-0.0922947815537301	-0.0034103207075435	NA	NA	NA	NA	NA	NA	-0.116590162547317	-0.113159756592512	NA	NA	NA	NA	NA	NA	NA	NA	NA	NA	2	1	0	1	0	0	NA	NA	NA	NA	NA
69	18191	Apoe	App	Bcl11a	Dapk1	Apoe*App*Bcl11a*Dapk1	Astrocytes	Excitatory.neurons	0.74342312340746	0.658101302109604	0.175622648701221	0.175622648701221	0	0	1.40601541244102	1.40601541244102	0.280287075192609	0.0549154263258253	-0.0922947815537301	-0.0034103207075435	-0.0228491450419431	-0.00083608310589625	NA	NA	NA	NA	-0.116590162547317	-0.113159756592512	-0.134733368215799	-0.0260023801223749	NA	NA	NA	NA	NA	NA	NA	NA	2	2	0	2	0	0	NA	NA	NA	NA	NA
70	18192	Apoe	App	Bcl11a	Dgkh	Apoe*App*Bcl11a*Dgkh	Astrocytes	Excitatory.neurons	0.793619604649263	0.709950462128746	0.160515348959813	0.160515348959813	0	0	1.40601541244102	1.40601541244102	0.280287075192609	0.0549154263258253	-0.0922947815537301	-0.0034103207075435	0.0197378322799507	0.0197378322799507	NA	NA	NA	NA	-0.116590162547317	-0.113159756592512	-0.0823192513139163	-0.0186746413860026	NA	NA	NA	NA	NA	NA	NA	NA	3	1	0	2	0	0	NA	NA	NA	NA	NA
71	18193	Apoe	App	Bcl11a	Dmd	Apoe*App*Bcl11a*Dmd	Astrocytes	Excitatory.neurons	0.822053876800155	0.763596427485034	0.10628841270548	0.10628841270548	0	0	1.40601541244102	1.40601541244102	0.280287075192609	0.0549154263258253	-0.0922947815537301	-0.0034103207075435	0.158291796352995	0.158291796352995	NA	NA	NA	NA	-0.116590162547317	-0.113159756592512	0.397256727832502	0.0830166952448155	NA	NA	NA	NA	NA	NA	NA	NA	3	1	1	1	0	0	NA	NA	NA	NA	NA
72	18194	Apoe	App	Bcl11a	Dstyk	Apoe*App*Bcl11a*Dstyk	Astrocytes	Excitatory.neurons	0.182124553701764	0.131119952506409	0.470976887378787	0.190795067341188	0	0	1.40601541244102	1.40601541244102	0.280287075192609	0.0549154263258253	-0.0922947815537301	-0.0034103207075435	0.194395611590693	0.00050724113892315	NA	NA	NA	NA	-0.116590162547317	-0.113159756592512	NA	NA	NA	NA	NA	NA	NA	NA	NA	NA	3	1	0	1	0	0	NA	NA	NA	NA	NA
73	18195	Apoe	App	Bcl11a	Eef2k	Apoe*App*Bcl11a*Eef2k	Astrocytes	Excitatory.neurons	0.212078885258466	0.173970152582459	0.284278798634223	0.145489932796216	0	0	1.40601541244102	1.40601541244102	0.280287075192609	0.0549154263258253	-0.0922947815537301	-0.0034103207075435	NA	NA	NA	NA	NA	NA	-0.116590162547317	-0.113159756592512	-0.260955658312877	-0.0887742035665653	NA	NA	NA	NA	NA	NA	NA	NA	2	1	0	2	0	0	NA	NA	NA	NA	NA
74	18196	Apoe	App	Bcl11a	Egr1	Apoe*App*Bcl11a*Egr1	Astrocytes	Excitatory.neurons	0.182353217206387	0.31358667608715	-0.778831988046552	-0.667360937989736	0	0	1.40601541244102	1.40601541244102	0.280287075192609	0.0549154263258253	-0.0922947815537301	-0.0034103207075435	NA	NA	NA	NA	NA	NA	-0.116590162547317	-0.113159756592512	NA	NA	NA	NA	NA	NA	NA	NA	NA	NA	2	1	0	1	0	0	NA	NA	NA	NA	NA
75	18197	Apoe	App	Bcl11a	Fam81a	Apoe*App*Bcl11a*Fam81a	Astrocytes	Excitatory.neurons	0.288384551144629	0.246414353002901	0.226058708970795	0.17547413071412	0	0	1.40601541244102	1.40601541244102	0.280287075192609	0.0549154263258253	-0.0922947815537301	-0.0034103207075435	-0.127397669154887	-0.127397669154887	NA	NA	NA	NA	-0.116590162547317	-0.113159756592512	-0.326235812333683	-0.293687694383972	NA	NA	NA	NA	NA	NA	NA	NA	2	2	0	2	0	0	NA	NA	NA	NA	NA
76	18198	Apoe	App	Bcl11a	Fhod3	Apoe*App*Bcl11a*Fhod3	Astrocytes	Excitatory.neurons	0.24145496353602	0.200802673226339	0.264771503309239	0.163140781760643	0	0	1.40601541244102	1.40601541244102	0.280287075192609	0.0549154263258253	-0.0922947815537301	-0.0034103207075435	-0.175010542889072	-0.00444779290431073	NA	NA	NA	NA	-0.116590162547317	-0.113159756592512	-0.092791577660873	-0.092791577660873	NA	NA	NA	NA	NA	NA	NA	NA	2	2	0	2	0	0	NA	NA	NA	NA	NA
77	18199	Apoe	App	Bcl11a	Fmnl1	Apoe*App*Bcl11a*Fmnl1	Astrocytes	Excitatory.neurons	0.275571970513784	0.213316643097951	0.367911063273346	0.26992717540029	0	0	1.40601541244102	1.40601541244102	0.280287075192609	0.0549154263258253	-0.0922947815537301	-0.0034103207075435	-0.0682074397368928	-0.0682074397368928	NA	NA	NA	NA	-0.116590162547317	-0.113159756592512	-0.0112879548114526	-0.0112879548114526	NA	NA	NA	NA	NA	NA	NA	NA	2	2	0	2	0	0	NA	NA	NA	NA	NA
78	18200	Apoe	App	Bcl11a	Frmd6	Apoe*App*Bcl11a*Frmd6	Astrocytes	Excitatory.neurons	0.268112448338386	0.19206602639485	0.479114810040698	0.33943487919287	0	0	1.40601541244102	1.40601541244102	0.280287075192609	0.0549154263258253	-0.0922947815537301	-0.0034103207075435	NA	NA	NA	NA	NA	NA	-0.116590162547317	-0.113159756592512	0.208561894454672	0.139545552626787	NA	NA	NA	NA	NA	NA	NA	NA	2	1	1	1	0	0	NA	NA	NA	NA	NA
79	18201	Apoe	App	Bcl11a	Fyn	Apoe*App*Bcl11a*Fyn	Astrocytes	Excitatory.neurons	0.172978678205246	0.112091353594261	0.621421876546943	0.231796027448592	0	0	1.40601541244102	1.40601541244102	0.280287075192609	0.0549154263258253	-0.0922947815537301	-0.0034103207075435	-0.159382687480217	-0.119427675380498	NA	NA	NA	NA	-0.116590162547317	-0.113159756592512	-0.0799513788811037	-0.0192135604422946	NA	NA	NA	NA	NA	NA	NA	NA	2	2	0	2	0	0	NA	NA	NA	NA	NA
80	18202	Apoe	App	Bcl11a	Gak	Apoe*App*Bcl11a*Gak	Astrocytes	Excitatory.neurons	0.206461280072329	0.151215725006479	0.446724693897449	0.219656022380699	0	0	1.40601541244102	1.40601541244102	0.280287075192609	0.0549154263258253	-0.0922947815537301	-0.0034103207075435	-0.107951322353139	-0.107951322353139	NA	NA	NA	NA	-0.116590162547317	-0.113159756592512	-0.0468363613356144	-0.0468363613356144	NA	NA	NA	NA	NA	NA	NA	NA	2	2	0	2	0	0	NA	NA	NA	NA	NA
81	18203	Apoe	App	Bcl11a	Gramd1b	Apoe*App*Bcl11a*Gramd1b	Astrocytes	Excitatory.neurons	0.784143235925476	0.712881103657654	0.137272058471423	0.137272058471423	0	0	1.40601541244102	1.40601541244102	0.280287075192609	0.0549154263258253	-0.0922947815537301	-0.0034103207075435	0.0738250560484206	0.0537845848136706	NA	NA	NA	NA	-0.116590162547317	-0.113159756592512	0.074575262648243	0.0371873467818789	NA	NA	NA	NA	NA	NA	NA	NA	3	1	1	1	0	0	NA	NA	NA	NA	NA
82	18204	Apoe	App	Bcl11a	Grm8	Apoe*App*Bcl11a*Grm8	Astrocytes	Excitatory.neurons	0.328730817257668	0.279848219334724	0.231498074472113	0.209090346408524	0	0	1.40601541244102	1.40601541244102	0.280287075192609	0.0549154263258253	-0.0922947815537301	-0.0034103207075435	-0.0614439751240967	-0.0353201189769069	NA	NA	NA	NA	-0.116590162547317	-0.113159756592512	NA	NA	NA	NA	NA	NA	NA	NA	NA	NA	2	2	0	1	0	0	NA	NA	NA	NA	NA
83	18205	Apoe	App	Bcl11a	Gsk3b	Apoe*App*Bcl11a*Gsk3b	Astrocytes	Excitatory.neurons	0.819126556268366	0.776062716704564	0.0778155104503403	0.0778155104503403	0	0	1.40601541244102	1.40601541244102	0.280287075192609	0.0549154263258253	-0.0922947815537301	-0.0034103207075435	0.026866055922372	0.0157461666868615	NA	NA	NA	NA	-0.116590162547317	-0.113159756592512	0.140621367492559	0.0744183310329921	NA	NA	NA	NA	NA	NA	NA	NA	3	1	1	1	0	0	NA	NA	NA	NA	NA
84	18206	Apoe	App	Bcl11a	Hdac4	Apoe*App*Bcl11a*Hdac4	Astrocytes	Excitatory.neurons	0.305349526539325	0.205025922121482	0.572352753345199	0.475618859987106	0	0	1.40601541244102	1.40601541244102	0.280287075192609	0.0549154263258253	-0.0922947815537301	-0.0034103207075435	-0.0949008538698182	-0.01362015841052	NA	NA	NA	NA	-0.116590162547317	-0.113159756592512	0.0951205436706509	0.0474663702071875	NA	NA	NA	NA	NA	NA	NA	NA	2	2	1	1	0	0	NA	NA	NA	NA	NA
85	18207	Apoe	App	Bcl11a	Hivep2	Apoe*App*Bcl11a*Hivep2	Astrocytes	Excitatory.neurons	0.835576609727497	0.774220457188569	0.10989101915762	0.10989101915762	0	0	1.40601541244102	1.40601541244102	0.280287075192609	0.0549154263258253	-0.0922947815537301	-0.0034103207075435	0.0103302962886927	4.79308382943611e-05	NA	NA	NA	NA	-0.116590162547317	-0.113159756592512	0.318002998189751	0.197763995849111	NA	NA	NA	NA	NA	NA	NA	NA	3	1	1	1	0	0	NA	NA	NA	NA	NA
86	18208	Apoe	App	Bcl11a	Igf1r	Apoe*App*Bcl11a*Igf1r	Astrocytes	Excitatory.neurons	0.272484882335782	0.222194510954098	0.293159538846443	0.212035849229454	0	0	1.40601541244102	1.40601541244102	0.280287075192609	0.0549154263258253	-0.0922947815537301	-0.0034103207075435	0.0341716236632069	0.00231582489074567	NA	NA	NA	NA	-0.116590162547317	-0.113159756592512	0.226356985830236	0.226356985830236	NA	NA	NA	NA	NA	NA	NA	NA	3	1	1	1	0	0	NA	NA	NA	NA	NA
87	18209	Apoe	App	Bcl11a	Inpp4a	Apoe*App*Bcl11a*Inpp4a	Astrocytes	Excitatory.neurons	0.754798878765474	0.707079152075331	0.0940917384864584	0.0940917384864584	0	0	1.40601541244102	1.40601541244102	0.280287075192609	0.0549154263258253	-0.0922947815537301	-0.0034103207075435	0.0501043668220299	0.0501043668220299	NA	NA	NA	NA	-0.116590162547317	-0.113159756592512	0.137353068242772	0.137353068242772	NA	NA	NA	NA	NA	NA	NA	NA	3	1	1	1	0	0	NA	NA	NA	NA	NA
88	18210	Apoe	App	Bcl11a	Insr	Apoe*App*Bcl11a*Insr	Astrocytes	Excitatory.neurons	0.308956131449561	0.250709471990213	0.300304536113517	0.252970776551151	0	0	1.40601541244102	1.40601541244102	0.280287075192609	0.0549154263258253	-0.0922947815537301	-0.0034103207075435	-0.0392429936000281	-0.00933399160384586	NA	NA	NA	NA	-0.116590162547317	-0.113159756592512	NA	NA	NA	NA	NA	NA	NA	NA	NA	NA	2	2	0	1	0	0	NA	NA	NA	NA	NA
89	18211	Apoe	App	Bcl11a	Ipcef1	Apoe*App*Bcl11a*Ipcef1	Astrocytes	Excitatory.neurons	0.203777626205102	0.139657301034023	0.54187365665133	0.261243369123667	0	0	1.40601541244102	1.40601541244102	0.280287075192609	0.0549154263258253	-0.0922947815537301	-0.0034103207075435	-0.140971774667721	-0.118198319164935	NA	NA	NA	NA	-0.116590162547317	-0.113159756592512	NA	NA	NA	NA	NA	NA	NA	NA	NA	NA	2	2	0	1	0	0	NA	NA	NA	NA	NA
90	18212	Apoe	App	Bcl11a	Iqsec3	Apoe*App*Bcl11a*Iqsec3	Astrocytes	Excitatory.neurons	0.315010387813357	0.247495399677814	0.346752839241331	0.298658169272246	0	0	1.40601541244102	1.40601541244102	0.280287075192609	0.0549154263258253	-0.0922947815537301	-0.0034103207075435	0.0319415488408225	0.0267378379268337	NA	NA	NA	NA	-0.116590162547317	-0.113159756592512	-0.0270618566967143	-0.0270618566967143	NA	NA	NA	NA	NA	NA	NA	NA	3	1	0	2	0	0	NA	NA	NA	NA	NA
91	18213	Apoe	App	Bcl11a	Itpka	Apoe*App*Bcl11a*Itpka	Astrocytes	Excitatory.neurons	0.295493505276689	0.26325761206704	0.166055472993661	0.132746000576476	0	0	1.40601541244102	1.40601541244102	0.280287075192609	0.0549154263258253	-0.0922947815537301	-0.0034103207075435	-0.123045912946431	-0.123045912946431	NA	NA	NA	NA	-0.116590162547317	-0.113159756592512	0.342616076288445	0.29409214086906	NA	NA	NA	NA	NA	NA	NA	NA	2	2	1	1	0	0	NA	NA	NA	NA	NA
92	18214	Apoe	App	Bcl11a	Junb	Apoe*App*Bcl11a*Junb	Astrocytes	Excitatory.neurons	0	0.204026097369628	-7.67966374901476	-3.70927123110841	1	0	1.40601541244102	1.40601541244102	0.280287075192609	0.0549154263258253	-0.0922947815537301	-0.0034103207075435	-0.480985030651898	-0.00124116012328754	NA	NA	NA	NA	-0.116590162547317	-0.113159756592512	NA	NA	NA	NA	NA	NA	NA	NA	NA	NA	2	2	0	1	0	0	NA	NA	NA	NA	NA
93	18215	Apoe	App	Bcl11a	Lrrk2	Apoe*App*Bcl11a*Lrrk2	Astrocytes	Excitatory.neurons	0.275595024151434	0.20273781471723	0.441061426850949	0.32362992987948	0	0	1.40601541244102	1.40601541244102	0.280287075192609	0.0549154263258253	-0.0922947815537301	-0.0034103207075435	0.124945753647421	0.011386128608611	NA	NA	NA	NA	-0.116590162547317	-0.113159756592512	0.0299092092362308	0.00754183554189456	NA	NA	NA	NA	NA	NA	NA	NA	3	1	1	1	0	0	NA	NA	NA	NA	NA
94	18216	Apoe	App	Bcl11a	Map3k12	Apoe*App*Bcl11a*Map3k12	Astrocytes	Excitatory.neurons	0.31540136293628	0.256595411882534	0.296648917042884	0.255863467538223	0	0	1.40601541244102	1.40601541244102	0.280287075192609	0.0549154263258253	-0.0922947815537301	-0.0034103207075435	0.166749745154765	0.00036605850635208	NA	NA	NA	NA	-0.116590162547317	-0.113159756592512	0.51692573989502	0.51692573989502	NA	NA	NA	NA	NA	NA	NA	NA	3	1	1	1	0	0	NA	NA	NA	NA	NA
95	18217	Apoe	App	Bcl11a	Mark4	Apoe*App*Bcl11a*Mark4	Astrocytes	Excitatory.neurons	0.155814342095278	0	7.29291370282162	2.29016053755444	0	1	1.40601541244102	1.40601541244102	0.280287075192609	0.0549154263258253	-0.0922947815537301	-0.0034103207075435	-0.0879986702698428	-0.0480744238008644	NA	NA	NA	NA	-0.116590162547317	-0.113159756592512	0.913462047749137	0.906778860163671	NA	NA	NA	NA	NA	NA	NA	NA	2	2	1	1	0	0	NA	NA	NA	NA	NA
96	18218	Apoe	App	Bcl11a	Mcf2l	Apoe*App*Bcl11a*Mcf2l	Astrocytes	Excitatory.neurons	0.884796079486968	0.817410353652088	0.114150215269708	0.114150215269708	0	0	1.40601541244102	1.40601541244102	0.280287075192609	0.0549154263258253	-0.0922947815537301	-0.0034103207075435	0.12909953121276	0.0189283812591335	NA	NA	NA	NA	-0.116590162547317	-0.113159756592512	0.206565743089926	0.144715826934156	NA	NA	NA	NA	NA	NA	NA	NA	3	1	1	1	0	0	NA	NA	NA	NA	NA
97	18219	Apoe	App	Bcl11a	Mink1	Apoe*App*Bcl11a*Mink1	Astrocytes	Excitatory.neurons	0.79226943943039	0.732762096871149	0.112498587652561	0.112498587652561	0	0	1.40601541244102	1.40601541244102	0.280287075192609	0.0549154263258253	-0.0922947815537301	-0.0034103207075435	0.0178685370712292	0.0167038524518878	NA	NA	NA	NA	-0.116590162547317	-0.113159756592512	0.271034407479079	0.200419722666836	NA	NA	NA	NA	NA	NA	NA	NA	3	1	1	1	0	0	NA	NA	NA	NA	NA
98	18220	Apoe	App	Bcl11a	Nin	Apoe*App*Bcl11a*Nin	Astrocytes	Excitatory.neurons	0.825064507493003	0.768406340321765	0.102508728035402	0.102508728035402	0	0	1.40601541244102	1.40601541244102	0.280287075192609	0.0549154263258253	-0.0922947815537301	-0.0034103207075435	NA	NA	NA	NA	NA	NA	-0.116590162547317	-0.113159756592512	NA	NA	NA	NA	NA	NA	NA	NA	NA	NA	2	1	0	1	0	0	NA	NA	NA	NA	NA
99	18221	Apoe	App	Bcl11a	Nrg3	Apoe*App*Bcl11a*Nrg3	Astrocytes	Excitatory.neurons	0.767683077270137	0.680807481570083	0.173024477097649	0.173024477097649	0	0	1.40601541244102	1.40601541244102	0.280287075192609	0.0549154263258253	-0.0922947815537301	-0.0034103207075435	NA	NA	NA	NA	NA	NA	-0.116590162547317	-0.113159756592512	NA	NA	NA	NA	NA	NA	NA	NA	NA	NA	2	1	0	1	0	0	NA	NA	NA	NA	NA
100	18222	Apoe	App	Bcl11a	Odf2	Apoe*App*Bcl11a*Odf2	Astrocytes	Excitatory.neurons	0.792568892092538	0.735918903196727	0.106849611511994	0.106849611511994	0	0	1.40601541244102	1.40601541244102	0.280287075192609	0.0549154263258253	-0.0922947815537301	-0.0034103207075435	NA	NA	NA	NA	NA	NA	-0.116590162547317	-0.113159756592512	0	0	NA	NA	NA	NA	NA	NA	NA	NA	2	1	0	1	0	0	NA	NA	NA	NA	NA
101	18223	Apoe	App	Bcl11a	Phkg2	Apoe*App*Bcl11a*Phkg2	Astrocytes	Excitatory.neurons	0.260300248939687	0.224292906913448	0.213906606404382	0.145829624569518	0	0	1.40601541244102	1.40601541244102	0.280287075192609	0.0549154263258253	-0.0922947815537301	-0.0034103207075435	-0.105316215633402	-0.00042607300934063	NA	NA	NA	NA	-0.116590162547317	-0.113159756592512	-0.403333555210907	-0.0041934856411577	NA	NA	NA	NA	NA	NA	NA	NA	2	2	0	2	0	0	NA	NA	NA	NA	NA
102	18224	Apoe	App	Bcl11a	Pi4ka	Apoe*App*Bcl11a*Pi4ka	Astrocytes	Excitatory.neurons	0.815088070840854	0.755859632417018	0.10869909175819	0.10869909175819	0	0	1.40601541244102	1.40601541244102	0.280287075192609	0.0549154263258253	-0.0922947815537301	-0.0034103207075435	-0.062250877458436	-0.062250877458436	NA	NA	NA	NA	-0.116590162547317	-0.113159756592512	0.234915678197426	0.160166066641308	NA	NA	NA	NA	NA	NA	NA	NA	2	2	1	1	0	0	NA	NA	NA	NA	NA
103	18225	Apoe	App	Bcl11a	Pkd1	Apoe*App*Bcl11a*Pkd1	Astrocytes	Excitatory.neurons	0.797751981791433	0.728741789563825	0.130361531712081	0.130361531712081	0	0	1.40601541244102	1.40601541244102	0.280287075192609	0.0549154263258253	-0.0922947815537301	-0.0034103207075435	NA	NA	NA	NA	NA	NA	-0.116590162547317	-0.113159756592512	NA	NA	NA	NA	NA	NA	NA	NA	NA	NA	2	1	0	1	0	0	NA	NA	NA	NA	NA
104	18226	Apoe	App	Bcl11a	Pkn1	Apoe*App*Bcl11a*Pkn1	Astrocytes	Excitatory.neurons	0.715827685946116	0.283747583155912	1.33194276263878	1.33194276263878	0	0	1.40601541244102	1.40601541244102	0.280287075192609	0.0549154263258253	-0.0922947815537301	-0.0034103207075435	-0.104019867117071	-0.0412883646482302	NA	NA	NA	NA	-0.116590162547317	-0.113159756592512	-0.156749570492546	-0.00711257713585148	NA	NA	NA	NA	NA	NA	NA	NA	2	2	0	2	0	0	NA	NA	NA	NA	NA
105	18227	Apoe	App	Bcl11a	Pld3	Apoe*App*Bcl11a*Pld3	Astrocytes	Excitatory.neurons	0.799643473566296	0.796142123014036	0.00632298748316915	0.00632298748316915	0	0	1.40601541244102	1.40601541244102	0.280287075192609	0.0549154263258253	-0.0922947815537301	-0.0034103207075435	0.388375752677696	0.388375752677696	NA	NA	NA	NA	-0.116590162547317	-0.113159756592512	NA	NA	NA	NA	NA	NA	NA	NA	0.372114033394393	0.372114033394393	3	1	0	1	1	0	NA	NA	NA	NA	NA
106	18228	Apoe	App	Bcl11a	Plekha6	Apoe*App*Bcl11a*Plekha6	Astrocytes	Excitatory.neurons	0.306903186993261	0.22967756991199	0.416599070846593	0.348238248495742	0	0	1.40601541244102	1.40601541244102	0.280287075192609	0.0549154263258253	-0.0922947815537301	-0.0034103207075435	0.0841153138786473	0.0540371668605207	NA	NA	NA	NA	-0.116590162547317	-0.113159756592512	0.0279305648149325	0.0270297156984537	NA	NA	NA	NA	NA	NA	NA	NA	3	1	1	1	0	0	NA	NA	NA	NA	NA
107	18229	Apoe	App	Bcl11a	Ppip5k1	Apoe*App*Bcl11a*Ppip5k1	Astrocytes	Excitatory.neurons	0.718850157206143	0.267321355945681	1.42373474423648	1.42373474423648	0	0	1.40601541244102	1.40601541244102	0.280287075192609	0.0549154263258253	-0.0922947815537301	-0.0034103207075435	0.0443099203322953	0.0197050939585309	NA	NA	NA	NA	-0.116590162547317	-0.113159756592512	-0.0228949600183009	-0.0228949600183009	NA	NA	NA	NA	NA	NA	NA	NA	3	1	0	2	0	0	NA	NA	NA	NA	NA
108	18230	Apoe	App	Bcl11a	Prkce	Apoe*App*Bcl11a*Prkce	Astrocytes	Excitatory.neurons	0.724658205089683	0.637974672038646	0.183531433046439	0.183531433046439	0	0	1.40601541244102	1.40601541244102	0.280287075192609	0.0549154263258253	-0.0922947815537301	-0.0034103207075435	-0.110300838538842	-0.110300838538842	NA	NA	NA	NA	-0.116590162547317	-0.113159756592512	-0.145259018929755	-0.145259018929755	NA	NA	NA	NA	NA	NA	NA	NA	2	2	0	2	0	0	NA	NA	NA	NA	NA
109	18231	Apoe	App	Bcl11a	Ptk2b	Apoe*App*Bcl11a*Ptk2b	Astrocytes	Excitatory.neurons	0.722216834898927	0.300744813933492	1.26109928521774	1.26109928521774	0	0	1.40601541244102	1.40601541244102	0.280287075192609	0.0549154263258253	-0.0922947815537301	-0.0034103207075435	-0.0421419132771365	-0.0421419132771365	NA	NA	NA	NA	-0.116590162547317	-0.113159756592512	-0.108612922008835	-0.108612922008835	NA	NA	NA	NA	NA	NA	-0.108848500716839	-0.0353415057473534	2	2	0	2	0	1	NA	NA	NA	NA	NA
110	18232	Apoe	App	Bcl11a	Rab11fip4	Apoe*App*Bcl11a*Rab11fip4	Astrocytes	Excitatory.neurons	0.776465852766398	0.717321073480137	0.114150471059263	0.114150471059263	0	0	1.40601541244102	1.40601541244102	0.280287075192609	0.0549154263258253	-0.0922947815537301	-0.0034103207075435	NA	NA	NA	NA	NA	NA	-0.116590162547317	-0.113159756592512	NA	NA	NA	NA	NA	NA	NA	NA	NA	NA	2	1	0	1	0	0	NA	NA	NA	NA	NA
111	18233	Apoe	App	Bcl11a	Rabgap1l	Apoe*App*Bcl11a*Rabgap1l	Astrocytes	Excitatory.neurons	0.815744268501814	0.755677811146129	0.110205285498007	0.110205285498007	0	0	1.40601541244102	1.40601541244102	0.280287075192609	0.0549154263258253	-0.0922947815537301	-0.0034103207075435	0.0219840393126036	0.0113193992748188	NA	NA	NA	NA	-0.116590162547317	-0.113159756592512	NA	NA	NA	NA	NA	NA	NA	NA	NA	NA	3	1	0	1	0	0	NA	NA	NA	NA	NA
112	18234	Apoe	App	Bcl11a	Rabl2	Apoe*App*Bcl11a*Rabl2	Astrocytes	Excitatory.neurons	0.272258180928072	0.246779562016211	0.14120749626018	0.102024168868509	0	0	1.40601541244102	1.40601541244102	0.280287075192609	0.0549154263258253	-0.0922947815537301	-0.0034103207075435	-0.0772764856337893	-0.00155081853505519	NA	NA	NA	NA	-0.116590162547317	-0.113159756592512	NA	NA	NA	NA	NA	NA	NA	NA	NA	NA	2	2	0	1	0	0	NA	NA	NA	NA	NA
113	18235	Apoe	App	Bcl11a	Rapgefl1	Apoe*App*Bcl11a*Rapgefl1	Astrocytes	Excitatory.neurons	0.286426139106777	0.238575801937952	0.262709071498071	0.20223132839999	0	0	1.40601541244102	1.40601541244102	0.280287075192609	0.0549154263258253	-0.0922947815537301	-0.0034103207075435	-0.13254314757213	-0.0355435101380751	NA	NA	NA	NA	-0.116590162547317	-0.113159756592512	NA	NA	NA	NA	NA	NA	NA	NA	NA	NA	2	2	0	1	0	0	NA	NA	NA	NA	NA
114	18236	Apoe	App	Bcl11a	Rgs6	Apoe*App*Bcl11a*Rgs6	Astrocytes	Excitatory.neurons	0.39653410308062	0.337272710324945	0.232891835107942	0.232891835107942	0	0	1.40601541244102	1.40601541244102	0.280287075192609	0.0549154263258253	-0.0922947815537301	-0.0034103207075435	-0.137577285967298	-0.137577285967298	NA	NA	NA	NA	-0.116590162547317	-0.113159756592512	-0.0124657902900241	-0.0124657902900241	NA	NA	NA	NA	NA	NA	NA	NA	2	2	0	2	0	0	NA	NA	NA	NA	NA
115	18237	Apoe	App	Bcl11a	Ripk2	Apoe*App*Bcl11a*Ripk2	Astrocytes	Excitatory.neurons	0	0.133489326135763	-7.07134786633307	-1.70407994887556	1	0	1.40601541244102	1.40601541244102	0.280287075192609	0.0549154263258253	-0.0922947815537301	-0.0034103207075435	NA	NA	NA	NA	NA	NA	-0.116590162547317	-0.113159756592512	0.363873933509343	0.165306021359394	NA	NA	NA	NA	NA	NA	NA	NA	2	1	1	1	0	0	NA	NA	NA	NA	NA
116	18238	Apoe	App	Bcl11a	Sel1l3	Apoe*App*Bcl11a*Sel1l3	Astrocytes	Excitatory.neurons	0.295442571637916	0.23734387510871	0.314708093693441	0.251528139460456	0	0	1.40601541244102	1.40601541244102	0.280287075192609	0.0549154263258253	-0.0922947815537301	-0.0034103207075435	NA	NA	NA	NA	NA	NA	-0.116590162547317	-0.113159756592512	NA	NA	NA	NA	NA	NA	NA	NA	NA	NA	2	1	0	1	0	0	NA	NA	NA	NA	NA
117	18239	Apoe	App	Bcl11a	Sgsm1	Apoe*App*Bcl11a*Sgsm1	Astrocytes	Excitatory.neurons	0.294122683577957	0.207561487358455	0.500842036147186	0.398151399592602	0	0	1.40601541244102	1.40601541244102	0.280287075192609	0.0549154263258253	-0.0922947815537301	-0.0034103207075435	0.0836280918126832	0.0836280918126832	NA	NA	NA	NA	-0.116590162547317	-0.113159756592512	-0.00091029913847948	-0.00091029913847948	NA	NA	NA	NA	NA	NA	NA	NA	3	1	0	2	0	0	NA	NA	NA	NA	NA
118	18240	Apoe	App	Bcl11a	Sik2	Apoe*App*Bcl11a*Sik2	Astrocytes	Excitatory.neurons	0.750002796727548	0.290749197364738	1.36408959341294	1.36408959341294	0	0	1.40601541244102	1.40601541244102	0.280287075192609	0.0549154263258253	-0.0922947815537301	-0.0034103207075435	NA	NA	NA	NA	NA	NA	-0.116590162547317	-0.113159756592512	0.162690554909658	0.137582040454285	NA	NA	NA	NA	NA	NA	NA	NA	2	1	1	1	0	0	NA	NA	NA	NA	NA
119	18241	Apoe	App	Bcl11a	Slc20a1	Apoe*App*Bcl11a*Slc20a1	Astrocytes	Excitatory.neurons	0.737885917415379	0.657810542145688	0.165487991239819	0.165487991239819	0	0	1.40601541244102	1.40601541244102	0.280287075192609	0.0549154263258253	-0.0922947815537301	-0.0034103207075435	0.25809839348532	0.111037437065004	NA	NA	NA	NA	-0.116590162547317	-0.113159756592512	0.218061835378475	0.181169487075621	NA	NA	NA	NA	NA	NA	NA	NA	3	1	1	1	0	0	NA	NA	NA	NA	NA
120	18242	Apoe	App	Bcl11a	Smg1	Apoe*App*Bcl11a*Smg1	Astrocytes	Excitatory.neurons	0.888812185679455	0.846638032462619	0.0700525347820405	0.0700525347820405	0	0	1.40601541244102	1.40601541244102	0.280287075192609	0.0549154263258253	-0.0922947815537301	-0.0034103207075435	0	0	NA	NA	NA	NA	-0.116590162547317	-0.113159756592512	-0.137089886789278	-0.137089886789278	NA	NA	NA	NA	NA	NA	NA	NA	2	1	0	2	0	0	NA	NA	NA	NA	NA
121	18243	Apoe	App	Bcl11a	Smpd4	Apoe*App*Bcl11a*Smpd4	Astrocytes	Excitatory.neurons	0.277300925135125	0.209106695531209	0.405523566995393	0.299874341959138	0	0	1.40601541244102	1.40601541244102	0.280287075192609	0.0549154263258253	-0.0922947815537301	-0.0034103207075435	0.0146788535381501	0.00018783635516614	NA	NA	NA	NA	-0.116590162547317	-0.113159756592512	NA	NA	NA	NA	NA	NA	NA	NA	NA	NA	3	1	0	1	0	0	NA	NA	NA	NA	NA
122	18244	Apoe	App	Bcl11a	Sntb2	Apoe*App*Bcl11a*Sntb2	Astrocytes	Excitatory.neurons	0.328168181691384	0.248572029822118	0.399368630874541	0.360036423685571	0	0	1.40601541244102	1.40601541244102	0.280287075192609	0.0549154263258253	-0.0922947815537301	-0.0034103207075435	0.132937672568628	0.0692945530595148	NA	NA	NA	NA	-0.116590162547317	-0.113159756592512	0.101240030250784	0.100150843417219	NA	NA	NA	NA	NA	NA	NA	NA	3	1	1	1	0	0	NA	NA	NA	NA	NA
123	18245	Apoe	App	Bcl11a	Socs2	Apoe*App*Bcl11a*Socs2	Astrocytes	Excitatory.neurons	0.294072086872123	0.254829822478041	0.20588300044027	0.163635763138031	0	0	1.40601541244102	1.40601541244102	0.280287075192609	0.0549154263258253	-0.0922947815537301	-0.0034103207075435	NA	NA	NA	NA	NA	NA	-0.116590162547317	-0.113159756592512	NA	NA	NA	NA	NA	NA	NA	NA	NA	NA	2	1	0	1	0	0	NA	NA	NA	NA	NA
124	18246	Apoe	App	Bcl11a	Sphkap	Apoe*App*Bcl11a*Sphkap	Astrocytes	Excitatory.neurons	0.3380770367226	0.28775511131245	0.231766600001175	0.215765957201113	0	0	1.40601541244102	1.40601541244102	0.280287075192609	0.0549154263258253	-0.0922947815537301	-0.0034103207075435	-0.039744067717829	-0.0388324014442293	NA	NA	NA	NA	-0.116590162547317	-0.113159756592512	0.225912453166763	0.210760094256221	NA	NA	NA	NA	NA	NA	NA	NA	2	2	1	1	0	0	NA	NA	NA	NA	NA
125	18247	Apoe	App	Bcl11a	Srpk1	Apoe*App*Bcl11a*Srpk1	Astrocytes	Excitatory.neurons	0.751955694108669	0.671672627043949	0.162660423415214	0.162660423415214	0	0	1.40601541244102	1.40601541244102	0.280287075192609	0.0549154263258253	-0.0922947815537301	-0.0034103207075435	0.00163433312398783	0.00031400676890403	NA	NA	NA	NA	-0.116590162547317	-0.113159756592512	-0.0390478306419772	-0.0103876759975019	NA	NA	NA	NA	NA	NA	NA	NA	3	1	0	2	0	0	NA	NA	NA	NA	NA
126	18248	Apoe	App	Bcl11a	Susd4	Apoe*App*Bcl11a*Susd4	Astrocytes	Excitatory.neurons	0.722438472600129	0.669730981875462	0.109136079418556	0.109136079418556	0	0	1.40601541244102	1.40601541244102	0.280287075192609	0.0549154263258253	-0.0922947815537301	-0.0034103207075435	NA	NA	NA	NA	NA	NA	-0.116590162547317	-0.113159756592512	NA	NA	NA	NA	NA	NA	NA	NA	NA	NA	2	1	0	1	0	0	NA	NA	NA	NA	NA
127	18249	Apoe	App	Bcl11a	Taok3	Apoe*App*Bcl11a*Taok3	Astrocytes	Excitatory.neurons	0.294680068457412	0.249586883569615	0.238726094013784	0.190210331736022	0	0	1.40601541244102	1.40601541244102	0.280287075192609	0.0549154263258253	-0.0922947815537301	-0.0034103207075435	-0.260414030942421	-0.0150132804815004	NA	NA	NA	NA	-0.116590162547317	-0.113159756592512	0.119246672253736	0.0604941112277433	NA	NA	NA	NA	NA	NA	NA	NA	2	2	1	1	0	0	NA	NA	NA	NA	NA
128	18250	Apoe	App	Bcl11a	Tcea2	Apoe*App*Bcl11a*Tcea2	Astrocytes	Excitatory.neurons	0.253995915810043	0.227465292772804	0.158499124670381	0.10460451464842	0	0	1.40601541244102	1.40601541244102	0.280287075192609	0.0549154263258253	-0.0922947815537301	-0.0034103207075435	NA	NA	NA	NA	NA	NA	-0.116590162547317	-0.113159756592512	NA	NA	NA	NA	NA	NA	NA	NA	NA	NA	2	1	0	1	0	0	NA	NA	NA	NA	NA
129	18251	Apoe	App	Bcl11a	Trio	Apoe*App*Bcl11a*Trio	Astrocytes	Excitatory.neurons	0.80926114087135	0.740220520913938	0.128484128979844	0.128484128979844	0	0	1.40601541244102	1.40601541244102	0.280287075192609	0.0549154263258253	-0.0922947815537301	-0.0034103207075435	-0.0426300006125516	-0.0426300006125516	NA	NA	NA	NA	-0.116590162547317	-0.113159756592512	0.0684716823147198	0.0288615302405399	NA	NA	NA	NA	NA	NA	NA	NA	2	2	1	1	0	0	NA	NA	NA	NA	NA
130	18252	Apoe	App	Bcl11a	Trmt1	Apoe*App*Bcl11a*Trmt1	Astrocytes	Excitatory.neurons	0.772923017682776	0.711258520315921	0.119789093531318	0.119789093531318	0	0	1.40601541244102	1.40601541244102	0.280287075192609	0.0549154263258253	-0.0922947815537301	-0.0034103207075435	-0.0191418306848712	-0.00032062316102694	NA	NA	NA	NA	-0.116590162547317	-0.113159756592512	-0.153316836717493	-0.0470449698103019	NA	NA	NA	NA	NA	NA	NA	NA	2	2	0	2	0	0	NA	NA	NA	NA	NA
131	18253	Apoe	App	Bcl11a	Trpm7	Apoe*App*Bcl11a*Trpm7	Astrocytes	Excitatory.neurons	0.752905395677169	0.67091226690913	0.166110627923818	0.166110627923818	0	0	1.40601541244102	1.40601541244102	0.280287075192609	0.0549154263258253	-0.0922947815537301	-0.0034103207075435	NA	NA	NA	NA	NA	NA	-0.116590162547317	-0.113159756592512	0.0174385067954039	0.0013320939671935	NA	NA	NA	NA	NA	NA	NA	NA	2	1	1	1	0	0	NA	NA	NA	NA	NA
132	18254	Apoe	App	Bcl11a	Tyro3	Apoe*App*Bcl11a*Tyro3	Astrocytes	Excitatory.neurons	0.664210470762777	0.28898887378704	1.19781332920537	1.19781332920537	0	0	1.40601541244102	1.40601541244102	0.280287075192609	0.0549154263258253	-0.0922947815537301	-0.0034103207075435	-0.0103338432663008	-0.00074566763737401	NA	NA	NA	NA	-0.116590162547317	-0.113159756592512	-0.433387424642873	-0.238597896549487	NA	NA	NA	NA	NA	NA	NA	NA	2	2	0	2	0	0	NA	NA	NA	NA	NA
133	18255	Apoe	App	Bcl11a	Uggt2	Apoe*App*Bcl11a*Uggt2	Astrocytes	Excitatory.neurons	0.713520907223038	0.270407141793608	1.39651754162515	1.39651754162515	0	0	1.40601541244102	1.40601541244102	0.280287075192609	0.0549154263258253	-0.0922947815537301	-0.0034103207075435	NA	NA	NA	NA	NA	NA	-0.116590162547317	-0.113159756592512	NA	NA	NA	NA	NA	NA	NA	NA	NA	NA	2	1	0	1	0	0	NA	NA	NA	NA	NA
134	18256	Apoe	App	Bcl11a	Wnk1	Apoe*App*Bcl11a*Wnk1	Astrocytes	Excitatory.neurons	0.79747310076878	0.690772832339254	0.206945449900896	0.206945449900896	0	0	1.40601541244102	1.40601541244102	0.280287075192609	0.0549154263258253	-0.0922947815537301	-0.0034103207075435	0.0400625796629523	0.0400625796629523	NA	NA	NA	NA	-0.116590162547317	-0.113159756592512	0.00761256740337772	0.00352071028442157	NA	NA	NA	NA	NA	NA	NA	NA	3	1	1	1	0	0	NA	NA	NA	NA	NA
135	18257	Apoe	App	Bcl11a	Wnk2	Apoe*App*Bcl11a*Wnk2	Astrocytes	Excitatory.neurons	0.749825173938889	0.643841772625146	0.219531818007867	0.219531818007867	0	0	1.40601541244102	1.40601541244102	0.280287075192609	0.0549154263258253	-0.0922947815537301	-0.0034103207075435	-0.0745055362633006	-0.0745055362633006	NA	NA	NA	NA	-0.116590162547317	-0.113159756592512	0.126574505061363	0.0902727471083453	NA	NA	NA	NA	NA	NA	NA	NA	2	2	1	1	0	0	NA	NA	NA	NA	NA
136	18258	Apoe	App	Camk1d	Macf1	Apoe*App*Camk1d*Macf1	Astrocytes	Excitatory.neurons	0.351501165108319	0.333998104343526	0.0734750941993728	0.0712479280107681	0	0	1.40601541244102	1.40601541244102	0.280287075192609	0.0549154263258253	-0.196144398538947	-0.196144398538947	0.0569097741343894	0.0569097741343894	NA	NA	NA	NA	-0.174402548957013	-0.152558234176097	-0.0472550162641827	-0.0383370951153114	NA	NA	NA	NA	NA	NA	NA	NA	3	1	0	2	0	0	NA	NA	Camk1d	NA	NA
137	18259	Apoe	App	Camk1d	Sipa1l1	Apoe*App*Camk1d*Sipa1l1	Astrocytes	Excitatory.neurons	0.241827496215259	0.224905479013807	0.104212530642505	0.0643477736916208	0	0	1.40601541244102	1.40601541244102	0.280287075192609	0.0549154263258253	-0.196144398538947	-0.196144398538947	-0.108334218189873	-0.108334218189873	NA	NA	NA	NA	-0.174402548957013	-0.152558234176097	0.145603101357444	0.131606217085082	NA	NA	NA	NA	NA	NA	NA	NA	2	2	1	1	0	0	NA	NA	Camk1d	NA	NA
138	18260	Apoe	App	Camk1d	Unc80	Apoe*App*Camk1d*Unc80	Astrocytes	Excitatory.neurons	0.31975945091882	0.307586378792476	0.0558173919906909	0.0488937199422439	0	0	1.40601541244102	1.40601541244102	0.280287075192609	0.0549154263258253	-0.196144398538947	-0.196144398538947	0.0459479318686203	0.0013847198082659	NA	NA	NA	NA	-0.174402548957013	-0.152558234176097	0.171167154071715	0.159205337877313	NA	NA	NA	NA	NA	NA	NA	NA	3	1	1	1	0	0	NA	NA	Camk1d	NA	NA
139	18261	Apoe	App	Camk2a	Bsn	Apoe*App*Camk2a*Bsn	Astrocytes	Excitatory.neurons	0.948605623564621	0.943874630243349	0.00720555917930903	0.00720555917930903	0	0	1.40601541244102	1.40601541244102	0.280287075192609	0.0549154263258253	-0.182311504194315	-0.182311504194315	-0.0667703501716875	-0.0667703501716875	NA	NA	NA	NA	0.122084374407908	0.122084374407908	0.0786212519700168	0.0786212519700168	NA	NA	NA	NA	0.0849013488994906	0.0849013488994906	NA	NA	2	2	2	0	1	0	NA	NA	Camk2a	NA	NA
140	18262	Apoe	App	Camk2a	Map2	Apoe*App*Camk2a*Map2	Astrocytes	Excitatory.neurons	0.981044773472864	0.980337929280712	0.0010387792999554	0.0010387792999554	0	0	1.40601541244102	1.40601541244102	0.280287075192609	0.0549154263258253	-0.182311504194315	-0.182311504194315	0	0	NA	NA	NA	NA	0.122084374407908	0.122084374407908	0.0428830570408077	0.0428830570408077	NA	NA	NA	NA	0.0849013488994906	0.0849013488994906	NA	NA	2	1	2	0	1	0	NA	NA	Camk2a	NA	NA
141	18263	Apoe	App	Camk2a	Dbn1	Apoe*App*Camk2a*Dbn1	Astrocytes	Excitatory.neurons	0.965738549663658	0.954242996349078	0.0172579966343836	0.0172579966343836	0	0	1.40601541244102	1.40601541244102	0.280287075192609	0.0549154263258253	-0.182311504194315	-0.182311504194315	-0.0518688862757267	-0.0518688862757267	NA	NA	NA	NA	0.122084374407908	0.122084374407908	-0.10743097962748	-0.100407880778069	NA	NA	NA	NA	0.0849013488994906	0.0849013488994906	NA	NA	2	2	1	1	1	0	NA	NA	Camk2a	NA	NA
142	18264	Apoe	App	Camk2a	Mink1	Apoe*App*Camk2a*Mink1	Astrocytes	Excitatory.neurons	0.940251006551417	0.929120360310007	0.0171620852872567	0.0171620852872567	0	0	1.40601541244102	1.40601541244102	0.280287075192609	0.0549154263258253	-0.182311504194315	-0.182311504194315	0.0178685370712292	0.0167038524518878	NA	NA	NA	NA	0.122084374407908	0.122084374407908	0.271034407479079	0.200419722666836	NA	NA	NA	NA	0.0849013488994906	0.0849013488994906	NA	NA	3	1	2	0	1	0	NA	NA	Camk2a	NA	NA
143	18265	Apoe	App	Camk2a	Ank3	Apoe*App*Camk2a*Ank3	Astrocytes	Excitatory.neurons	0.980296746269668	0.978568684974581	0.00254282223191673	0.00254282223191673	0	0	1.40601541244102	1.40601541244102	0.280287075192609	0.0549154263258253	-0.182311504194315	-0.182311504194315	-0.0433538482184837	-0.0433538482184837	NA	NA	NA	NA	0.122084374407908	0.122084374407908	0.00412122690669944	0.00304112002590011	NA	NA	NA	NA	0.0849013488994906	0.0849013488994906	NA	NA	2	2	2	0	1	0	NA	NA	Camk2a	NA	NA
144	18266	Apoe	App	Camk2a	Macf1	Apoe*App*Camk2a*Macf1	Astrocytes	Excitatory.neurons	0.979248377492403	0.976722666463905	0.00372204972887634	0.00372204972887634	0	0	1.40601541244102	1.40601541244102	0.280287075192609	0.0549154263258253	-0.182311504194315	-0.182311504194315	0.0569097741343894	0.0569097741343894	NA	NA	NA	NA	0.122084374407908	0.122084374407908	-0.0472550162641827	-0.0383370951153114	NA	NA	NA	NA	0.0849013488994906	0.0849013488994906	NA	NA	3	1	1	1	1	0	NA	NA	Camk2a	NA	NA
145	18267	Apoe	App	Camk2a	Srcin1	Apoe*App*Camk2a*Srcin1	Astrocytes	Excitatory.neurons	0.955193578639967	0.94214450678598	0.0198238824425532	0.0198238824425532	0	0	1.40601541244102	1.40601541244102	0.280287075192609	0.0549154263258253	-0.182311504194315	-0.182311504194315	-0.0615773451699592	-0.0615773451699592	NA	NA	NA	NA	0.122084374407908	0.122084374407908	0.0854329299410655	0.0854329299410655	NA	NA	NA	NA	0.0849013488994906	0.0849013488994906	-0.029451252391326	-0.0189026419793071	2	2	2	0	1	1	NA	NA	Camk2a	NA	NA
146	18268	Apoe	App	Camk2a	Dclk1	Apoe*App*Camk2a*Dclk1	Astrocytes	Excitatory.neurons	0.982356705377066	0.981146474313339	0.00177663876880242	0.00177663876880242	0	0	1.40601541244102	1.40601541244102	0.280287075192609	0.0549154263258253	-0.182311504194315	-0.182311504194315	0.0979484894942428	0.0979484894942428	NA	NA	NA	NA	0.122084374407908	0.122084374407908	0.284614034743482	0.284614034743482	NA	NA	NA	NA	0.0849013488994906	0.0849013488994906	NA	NA	3	1	2	0	1	0	NA	NA	Camk2a	NA	NA
147	18269	Apoe	App	Camk2a	Dock7	Apoe*App*Camk2a*Dock7	Astrocytes	Excitatory.neurons	0.921519364853787	0.661783873146172	0.477040696155106	0.477040696155106	0	0	1.40601541244102	1.40601541244102	0.280287075192609	0.0549154263258253	-0.182311504194315	-0.182311504194315	0.0338868664109898	0.0338868664109898	NA	NA	NA	NA	0.122084374407908	0.122084374407908	0.0817187164319194	0.0748989005836253	NA	NA	NA	NA	0.0849013488994906	0.0849013488994906	NA	NA	3	1	2	0	1	0	NA	NA	Camk2a	NA	NA
148	18270	Apoe	App	Camk2a	Shank1	Apoe*App*Camk2a*Shank1	Astrocytes	Excitatory.neurons	0.9368749925071	0.898349751671637	0.060513361373929	0.060513361373929	0	0	1.40601541244102	1.40601541244102	0.280287075192609	0.0549154263258253	-0.182311504194315	-0.182311504194315	-0.0594541237309748	-0.0594541237309748	NA	NA	NA	NA	0.122084374407908	0.122084374407908	0.36768647552059	0.36768647552059	NA	NA	NA	NA	0.0849013488994906	0.0849013488994906	0.0562230082555687	0.0562230082555687	2	2	2	0	2	0	NA	NA	Camk2a	NA	NA
149	18271	Apoe	App	Camk2a	Shank2	Apoe*App*Camk2a*Shank2	Astrocytes	Excitatory.neurons	0.645003838942986	0.635917457440645	0.0204363225855518	0.0204363225855518	0	0	1.40601541244102	1.40601541244102	0.280287075192609	0.0549154263258253	-0.182311504194315	-0.182311504194315	-0.0621629530312491	-0.0621629530312491	NA	NA	NA	NA	0.122084374407908	0.122084374407908	0.218309869926104	0.218309869926104	NA	NA	NA	NA	0.0849013488994906	0.0849013488994906	0.223116856865286	0.223116856865286	2	2	2	0	2	0	NA	NA	Camk2a	NA	NA
150	18272	Apoe	App	Camk2a	Sphkap	Apoe*App*Camk2a*Sphkap	Astrocytes	Excitatory.neurons	0.685720365971415	0.665021804141412	0.0441533412118196	0.0441533412118196	0	0	1.40601541244102	1.40601541244102	0.280287075192609	0.0549154263258253	-0.182311504194315	-0.182311504194315	-0.039744067717829	-0.0388324014442293	NA	NA	NA	NA	0.122084374407908	0.122084374407908	0.225912453166763	0.210760094256221	NA	NA	NA	NA	0.0849013488994906	0.0849013488994906	NA	NA	2	2	2	0	1	0	NA	NA	Camk2a	NA	NA
151	18273	Apoe	App	Camk2a	Pclo	Apoe*App*Camk2a*Pclo	Astrocytes	Excitatory.neurons	0.97387518133377	0.970482260053768	0.00502986302409772	0.00502986302409772	0	0	1.40601541244102	1.40601541244102	0.280287075192609	0.0549154263258253	-0.182311504194315	-0.182311504194315	-0.0190919415985818	-0.0190919415985818	NA	NA	NA	NA	0.122084374407908	0.122084374407908	0.0210703658367088	0.0210703658367088	NA	NA	NA	NA	0.0849013488994906	0.0849013488994906	NA	NA	2	2	2	0	1	0	NA	NA	Camk2a	NA	NA
152	18274	Apoe	App	Camk2a	Scn8a	Apoe*App*Camk2a*Scn8a	Astrocytes	Excitatory.neurons	0.975427656905651	0.973554488337729	0.00277030913958926	0.00277030913958926	0	0	1.40601541244102	1.40601541244102	0.280287075192609	0.0549154263258253	-0.182311504194315	-0.182311504194315	0.203919493858857	0.106851893779036	NA	NA	NA	NA	0.122084374407908	0.122084374407908	-0.109954303908148	-0.109412987265424	NA	NA	NA	NA	0.0849013488994906	0.0849013488994906	NA	NA	3	1	1	1	1	0	NA	NA	Camk2a	NA	NA
153	18275	Apoe	App	Camk2a	Arhgap32	Apoe*App*Camk2a*Arhgap32	Astrocytes	Excitatory.neurons	0.969704235757395	0.960589081027734	0.013611273150102	0.013611273150102	0	0	1.40601541244102	1.40601541244102	0.280287075192609	0.0549154263258253	-0.182311504194315	-0.182311504194315	-0.0306677972031637	-0.0306677972031637	NA	NA	NA	NA	0.122084374407908	0.122084374407908	0.0998881422407714	0.0998881422407714	NA	NA	NA	NA	0.0849013488994906	0.0849013488994906	NA	NA	2	2	2	0	1	0	NA	NA	Camk2a	NA	NA
154	18276	Apoe	App	Camk2a	Kcnq2	Apoe*App*Camk2a*Kcnq2	Astrocytes	Excitatory.neurons	0.971197620451448	0.967142637942786	0.00602998535686382	0.00602998535686382	0	0	1.40601541244102	1.40601541244102	0.280287075192609	0.0549154263258253	-0.182311504194315	-0.182311504194315	-0.0454132306976864	-0.00300774983750372	NA	NA	NA	NA	0.122084374407908	0.122084374407908	-0.00978840775022726	-0.00978840775022726	NA	NA	NA	NA	0.0849013488994906	0.0849013488994906	NA	NA	2	2	1	1	1	0	NA	NA	Camk2a	NA	NA
155	18277	Apoe	App	Camk2a	Dlgap4	Apoe*App*Camk2a*Dlgap4	Astrocytes	Excitatory.neurons	0.922228835102836	0.874593060542206	0.0764277636445018	0.0764277636445018	0	0	1.40601541244102	1.40601541244102	0.280287075192609	0.0549154263258253	-0.182311504194315	-0.182311504194315	-0.0155995215086699	-0.0155995215086699	NA	NA	NA	NA	0.122084374407908	0.122084374407908	-0.00576765228111664	-0.00576765228111664	NA	NA	NA	NA	0.0849013488994906	0.0849013488994906	NA	NA	2	2	1	1	1	0	NA	NA	Camk2a	NA	NA
156	18278	Apoe	App	Camk2a	Syne1	Apoe*App*Camk2a*Syne1	Astrocytes	Excitatory.neurons	0.97965390015478	0.977920441352748	0.00255244520877818	0.00255244520877818	0	0	1.40601541244102	1.40601541244102	0.280287075192609	0.0549154263258253	-0.182311504194315	-0.182311504194315	0.074499896647694	0.074499896647694	NA	NA	NA	NA	0.122084374407908	0.122084374407908	-0.0113108575928905	-0.00713522485247723	NA	NA	NA	NA	0.0849013488994906	0.0849013488994906	NA	NA	3	1	1	1	1	0	NA	NA	Camk2a	NA	NA
157	18279	Apoe	App	Camk2a	Grin2b	Apoe*App*Camk2a*Grin2b	Astrocytes	Excitatory.neurons	0.982292383812057	0.981589515864722	0.00103162264772343	0.00103162264772343	0	0	1.40601541244102	1.40601541244102	0.280287075192609	0.0549154263258253	-0.182311504194315	-0.182311504194315	-0.029819340738098	-0.029819340738098	NA	NA	NA	NA	0.122084374407908	0.122084374407908	-0.029365622853857	-0.029365622853857	NA	NA	NA	NA	0.0849013488994906	0.0849013488994906	0.23109986080177	0.23109986080177	2	2	1	1	2	0	NA	NA	Camk2a	NA	NA
158	18280	Apoe	App	Camk2a	Map6	Apoe*App*Camk2a*Map6	Astrocytes	Excitatory.neurons	0.885385420339076	0.614337138098906	0.526557083813829	0.526557083813829	0	0	1.40601541244102	1.40601541244102	0.280287075192609	0.0549154263258253	-0.182311504194315	-0.182311504194315	-0.103202525635955	-0.103202525635955	NA	NA	NA	NA	0.122084374407908	0.122084374407908	0.0255632199517381	0.0255632199517381	NA	NA	NA	NA	0.0849013488994906	0.0849013488994906	0.182212903542301	0.0312008905333325	2	2	2	0	2	0	NA	NA	Camk2a	NA	NA
159	18281	Apoe	App	Camk2a	Cnksr2	Apoe*App*Camk2a*Cnksr2	Astrocytes	Excitatory.neurons	0.971398341441062	0.969896608944395	0.00222976183469006	0.00222976183469006	0	0	1.40601541244102	1.40601541244102	0.280287075192609	0.0549154263258253	-0.182311504194315	-0.182311504194315	-0.062639733049924	-0.062639733049924	NA	NA	NA	NA	0.122084374407908	0.122084374407908	0.215400990203881	0.215400990203881	NA	NA	NA	NA	0.0849013488994906	0.0849013488994906	NA	NA	2	2	2	0	1	0	NA	NA	Camk2a	NA	NA
160	18282	Apoe	App	Camk2a	Kcnip4	Apoe*App*Camk2a*Kcnip4	Astrocytes	Excitatory.neurons	0.981091058889557	0.981358226990624	-0.00039241745728923	-0.00039241745728923	0	0	1.40601541244102	1.40601541244102	0.280287075192609	0.0549154263258253	-0.182311504194315	-0.182311504194315	0.0279291229381852	0.0279291229381852	NA	NA	NA	NA	0.122084374407908	0.122084374407908	-0.0102954582781573	-0.00024029154283476	NA	NA	NA	NA	0.0849013488994906	0.0849013488994906	NA	NA	3	1	1	1	1	0	NA	NA	Camk2a	NA	NA
161	18283	Apoe	App	Camk2a	Scn1a	Apoe*App*Camk2a*Scn1a	Astrocytes	Excitatory.neurons	0.95519418421666	0.94696057437213	0.0124765721594819	0.0124765721594819	0	0	1.40601541244102	1.40601541244102	0.280287075192609	0.0549154263258253	-0.182311504194315	-0.182311504194315	-0.0036300642459595	-0.0036300642459595	NA	NA	NA	NA	0.122084374407908	0.122084374407908	0.380273717447586	0.332643571922124	NA	NA	NA	NA	0.0849013488994906	0.0849013488994906	NA	NA	2	2	2	0	1	0	NA	NA	Camk2a	NA	NA
162	18284	Apoe	App	Camk2a	Fam171a2	Apoe*App*Camk2a*Fam171a2	Astrocytes	Excitatory.neurons	0.633016898149541	0.634118386145278	-0.00250424314526078	-0.00250424314526078	0	0	1.40601541244102	1.40601541244102	0.280287075192609	0.0549154263258253	-0.182311504194315	-0.182311504194315	-0.095285677235987	-0.0731044959803669	NA	NA	NA	NA	0.122084374407908	0.122084374407908	0.255948663673687	0.255948663673687	NA	NA	NA	NA	0.0849013488994906	0.0849013488994906	NA	NA	2	2	2	0	1	0	NA	NA	Camk2a	NA	NA
163	18285	Apoe	App	Camk2a	Srrm2	Apoe*App*Camk2a*Srrm2	Astrocytes	Excitatory.neurons	0.983002478566066	0.981552686644114	0.00212717957985939	0.00212717957985939	0	0	1.40601541244102	1.40601541244102	0.280287075192609	0.0549154263258253	-0.182311504194315	-0.182311504194315	0.0481617008947143	0.0481617008947143	NA	NA	NA	NA	0.122084374407908	0.122084374407908	-0.0207817802096738	-0.0207817802096738	NA	NA	NA	NA	0.0849013488994906	0.0849013488994906	NA	NA	3	1	1	1	1	0	NA	NA	Camk2a	NA	NA
164	18286	Apoe	App	Camk2a	Tnik	Apoe*App*Camk2a*Tnik	Astrocytes	Excitatory.neurons	0.976484001467847	0.97371525031612	0.00409227309219651	0.00409227309219651	0	0	1.40601541244102	1.40601541244102	0.280287075192609	0.0549154263258253	-0.182311504194315	-0.182311504194315	0.0467479885935383	0.0467479885935383	NA	NA	NA	NA	0.122084374407908	0.122084374407908	0.102286439313996	0.102286439313996	NA	NA	NA	NA	0.0849013488994906	0.0849013488994906	NA	NA	3	1	2	0	1	0	NA	NA	Camk2a	NA	NA
165	18287	Apoe	App	Camk2a	Braf	Apoe*App*Camk2a*Braf	Astrocytes	Excitatory.neurons	0.939626435370926	0.927014646494306	0.0194743032482804	0.0194743032482804	0	0	1.40601541244102	1.40601541244102	0.280287075192609	0.0549154263258253	-0.182311504194315	-0.182311504194315	-0.0673612633431006	-0.0673612633431006	NA	NA	NA	NA	0.122084374407908	0.122084374407908	-0.117112616857817	-0.117112616857817	NA	NA	NA	NA	0.0849013488994906	0.0849013488994906	NA	NA	2	2	1	1	1	0	NA	NA	Camk2a	NA	NA
166	18288	Apoe	App	Camk2a	Grin2a	Apoe*App*Camk2a*Grin2a	Astrocytes	Excitatory.neurons	0.980611721934778	0.980044956662082	0.00083322720668489	0.00083322720668489	0	0	1.40601541244102	1.40601541244102	0.280287075192609	0.0549154263258253	-0.182311504194315	-0.182311504194315	-0.134109179506988	-0.134109179506988	NA	NA	NA	NA	0.122084374407908	0.122084374407908	-0.0709511043457116	-0.0709511043457116	NA	NA	NA	NA	0.0849013488994906	0.0849013488994906	0.187042558263298	0.187042558263298	2	2	1	1	2	0	NA	NA	Camk2a	NA	NA
167	18289	Apoe	App	Camk2a	Arfgef3	Apoe*App*Camk2a*Arfgef3	Astrocytes	Excitatory.neurons	0.953485709375787	0.947690430025184	0.00878620370261632	0.00878620370261632	0	0	1.40601541244102	1.40601541244102	0.280287075192609	0.0549154263258253	-0.182311504194315	-0.182311504194315	0.540781360372942	0.540781360372942	NA	NA	NA	NA	0.122084374407908	0.122084374407908	0.394138757192752	0.394138757192752	NA	NA	NA	NA	0.0849013488994906	0.0849013488994906	NA	NA	3	1	2	0	1	0	NA	NA	Camk2a	NA	NA
168	18290	Apoe	App	Camk2a	Sipa1l1	Apoe*App*Camk2a*Sipa1l1	Astrocytes	Excitatory.neurons	0.968924336585106	0.963950713764991	0.00741695106416265	0.00741695106416265	0	0	1.40601541244102	1.40601541244102	0.280287075192609	0.0549154263258253	-0.182311504194315	-0.182311504194315	-0.108334218189873	-0.108334218189873	NA	NA	NA	NA	0.122084374407908	0.122084374407908	0.145603101357444	0.131606217085082	NA	NA	NA	NA	0.0849013488994906	0.0849013488994906	NA	NA	2	2	2	0	1	0	NA	NA	Camk2a	NA	NA
169	18291	Apoe	App	Camk2a	Sik3	Apoe*App*Camk2a*Sik3	Astrocytes	Excitatory.neurons	0.285708265478487	0	8.16343968623644	6.2648287393117	0	1	1.40601541244102	1.40601541244102	0.280287075192609	0.0549154263258253	-0.182311504194315	-0.182311504194315	-0.036760885864133	-0.0298722274303882	NA	NA	NA	NA	0.122084374407908	0.122084374407908	0.346561578309686	0.0852754032432173	NA	NA	NA	NA	0.0849013488994906	0.0849013488994906	NA	NA	2	2	2	0	1	0	NA	NA	Camk2a	NA	NA
170	18292	Apoe	App	Camk2a	Dync1h1	Apoe*App*Camk2a*Dync1h1	Astrocytes	Excitatory.neurons	0.955264788448167	0.948182214357504	0.0107250860933035	0.0107250860933035	0	0	1.40601541244102	1.40601541244102	0.280287075192609	0.0549154263258253	-0.182311504194315	-0.182311504194315	0	0	NA	NA	NA	NA	0.122084374407908	0.122084374407908	-0.109084702220865	-0.017938628678535	NA	NA	NA	NA	0.0849013488994906	0.0849013488994906	NA	NA	2	1	1	1	1	0	NA	NA	Camk2a	NA	NA
171	18293	Apoe	App	Camk2a	Cacna1g	Apoe*App*Camk2a*Cacna1g	Astrocytes	Excitatory.neurons	0.581266503748328	0.499942734620157	0.217033935887923	0.217033935887923	0	0	1.40601541244102	1.40601541244102	0.280287075192609	0.0549154263258253	-0.182311504194315	-0.182311504194315	0.18488128289761	0.00017481828113838	NA	NA	NA	NA	0.122084374407908	0.122084374407908	0.174742252366931	0.171723974363168	NA	NA	NA	NA	0.0849013488994906	0.0849013488994906	NA	NA	3	1	2	0	1	0	NA	NA	Camk2a	NA	NA
172	18294	Apoe	App	Camk2a	Add2	Apoe*App*Camk2a*Add2	Astrocytes	Excitatory.neurons	0.968555620416133	0.965497342173063	0.00455789858031781	0.00455789858031781	0	0	1.40601541244102	1.40601541244102	0.280287075192609	0.0549154263258253	-0.182311504194315	-0.182311504194315	0.028589048854479	0.028589048854479	NA	NA	NA	NA	0.122084374407908	0.122084374407908	-0.0697288755612792	-0.0697288755612792	NA	NA	NA	NA	0.0849013488994906	0.0849013488994906	NA	NA	3	1	1	1	1	0	NA	NA	Camk2a	NA	NA
173	18295	Apoe	App	Camk2a	Adgrb1	Apoe*App*Camk2a*Adgrb1	Astrocytes	Excitatory.neurons	0.972493227977961	0.971938798433911	0.0008218861635065	0.0008218861635065	0	0	1.40601541244102	1.40601541244102	0.280287075192609	0.0549154263258253	-0.182311504194315	-0.182311504194315	0.0226928177891474	0.0226928177891474	NA	NA	NA	NA	0.122084374407908	0.122084374407908	0.0452877002093512	0.0452877002093512	NA	NA	NA	NA	0.0849013488994906	0.0849013488994906	0.394535000374405	0.353939918965002	3	1	2	0	2	0	NA	NA	Camk2a	NA	NA
174	18296	Apoe	App	Camk2a	Dmxl2	Apoe*App*Camk2a*Dmxl2	Astrocytes	Excitatory.neurons	0.954151789059211	0.946123836849675	0.0121769479057439	0.0121769479057439	0	0	1.40601541244102	1.40601541244102	0.280287075192609	0.0549154263258253	-0.182311504194315	-0.182311504194315	0	0	NA	NA	NA	NA	0.122084374407908	0.122084374407908	-0.0938562637608501	-0.0938562637608501	NA	NA	NA	NA	0.0849013488994906	0.0849013488994906	NA	NA	2	1	1	1	1	0	NA	NA	Camk2a	NA	NA
175	18297	Apoe	App	Camk2a	Arhgef7	Apoe*App*Camk2a*Arhgef7	Astrocytes	Excitatory.neurons	0.67095300683189	0.601563709287849	0.15724655526841	0.15724655526841	0	0	1.40601541244102	1.40601541244102	0.280287075192609	0.0549154263258253	-0.182311504194315	-0.182311504194315	-0.0663766289341349	-0.0663766289341349	NA	NA	NA	NA	0.122084374407908	0.122084374407908	-0.0478901028671632	-0.0478901028671632	NA	NA	NA	NA	0.0849013488994906	0.0849013488994906	0.146113914600946	0.0131614475597992	2	2	1	1	2	0	NA	NA	Camk2a	NA	NA
176	18298	Apoe	App	Camk2a	Soga3	Apoe*App*Camk2a*Soga3	Astrocytes	Excitatory.neurons	0.967419752428	0.965741387282206	0.0025024992803702	0.0025024992803702	0	0	1.40601541244102	1.40601541244102	0.280287075192609	0.0549154263258253	-0.182311504194315	-0.182311504194315	0.0521473475184806	0.0521473475184806	NA	NA	NA	NA	0.122084374407908	0.122084374407908	0.0235025702405609	0.0235025702405609	NA	NA	NA	NA	0.0849013488994906	0.0849013488994906	NA	NA	3	1	2	0	1	0	NA	NA	Camk2a	NA	NA
177	18299	Apoe	App	Camk2a	Dst	Apoe*App*Camk2a*Dst	Astrocytes	Excitatory.neurons	0.977185898904845	0.973649503427834	0.00522516724990894	0.00522516724990894	0	0	1.40601541244102	1.40601541244102	0.280287075192609	0.0549154263258253	-0.182311504194315	-0.182311504194315	0.0928997084080893	0.0928997084080893	NA	NA	NA	NA	0.122084374407908	0.122084374407908	0.0324213292749899	0.0276949331782304	NA	NA	NA	NA	0.0849013488994906	0.0849013488994906	-0.476514484558862	-0.039727322888942	3	1	2	0	1	1	NA	NA	Camk2a	NA	NA
178	18300	Apoe	App	Camk2a	Unc80	Apoe*App*Camk2a*Unc80	Astrocytes	Excitatory.neurons	0.976969865518316	0.974437117080762	0.00374114118647493	0.00374114118647493	0	0	1.40601541244102	1.40601541244102	0.280287075192609	0.0549154263258253	-0.182311504194315	-0.182311504194315	0.0459479318686203	0.0013847198082659	NA	NA	NA	NA	0.122084374407908	0.122084374407908	0.171167154071715	0.159205337877313	NA	NA	NA	NA	0.0849013488994906	0.0849013488994906	NA	NA	3	1	2	0	1	0	NA	NA	Camk2a	NA	NA
179	18301	Apoe	App	Camk2a	Camk2d	Apoe*App*Camk2a*Camk2d	Astrocytes	Excitatory.neurons	0.952294105564007	0.952952041082328	-0.00099536218628872	-0.00099536218628872	0	0	1.40601541244102	1.40601541244102	0.280287075192609	0.0549154263258253	-0.182311504194315	-0.182311504194315	-0.204920667224585	-0.204920667224585	NA	NA	NA	NA	0.122084374407908	0.122084374407908	0.248496697510414	0.248496697510414	NA	NA	NA	NA	0.0849013488994906	0.0849013488994906	NA	NA	2	2	2	0	1	0	NA	NA	Camk2a	NA	NA
180	18302	Apoe	App	Camk2a	Unc79	Apoe*App*Camk2a*Unc79	Astrocytes	Excitatory.neurons	0.953518912757683	0.948748597494533	0.0072281069046422	0.0072281069046422	0	0	1.40601541244102	1.40601541244102	0.280287075192609	0.0549154263258253	-0.182311504194315	-0.182311504194315	-0.145682486526411	-0.00080962656301196	NA	NA	NA	NA	0.122084374407908	0.122084374407908	0.137281965771315	0.132453240610058	NA	NA	NA	NA	0.0849013488994906	0.0849013488994906	NA	NA	2	2	2	0	1	0	NA	NA	Camk2a	NA	NA
181	18303	Apoe	App	Camk2a	Hivep3	Apoe*App*Camk2a*Hivep3	Astrocytes	Excitatory.neurons	0.950904413422932	0.94489753256881	0.00913280353403812	0.00913280353403812	0	0	1.40601541244102	1.40601541244102	0.280287075192609	0.0549154263258253	-0.182311504194315	-0.182311504194315	NA	NA	NA	NA	NA	NA	0.122084374407908	0.122084374407908	0.00779602390483295	0.00728637346037208	NA	NA	NA	NA	0.0849013488994906	0.0849013488994906	NA	NA	2	1	2	0	1	0	NA	NA	Camk2a	NA	NA
182	18304	Apoe	App	Camk2a	Ksr2	Apoe*App*Camk2a*Ksr2	Astrocytes	Excitatory.neurons	0.926868479176808	0.92418677377219	0.00417568314071716	0.00417568314071716	0	0	1.40601541244102	1.40601541244102	0.280287075192609	0.0549154263258253	-0.182311504194315	-0.182311504194315	-0.0575424935175825	-0.00614360202807521	NA	NA	NA	NA	0.122084374407908	0.122084374407908	0.146468556563315	0.0922740053545595	NA	NA	NA	NA	0.0849013488994906	0.0849013488994906	NA	NA	2	2	2	0	1	0	NA	NA	Camk2a	NA	NA
183	18305	Apoe	App	Camk2a	Neurod2	Apoe*App*Camk2a*Neurod2	Astrocytes	Excitatory.neurons	0.533851604083428	0.484618754110038	0.139314529574457	0.139314529574457	0	0	1.40601541244102	1.40601541244102	0.280287075192609	0.0549154263258253	-0.182311504194315	-0.182311504194315	NA	NA	NA	NA	NA	NA	0.122084374407908	0.122084374407908	0.440985327140358	0.408628313325898	NA	NA	NA	NA	0.0849013488994906	0.0849013488994906	NA	NA	2	1	2	0	1	0	NA	NA	Camk2a	NA	NA
184	18306	Apoe	App	Camk2a	Sptbn4	Apoe*App*Camk2a*Sptbn4	Astrocytes	Excitatory.neurons	0.953578984904634	0.944360016017746	0.0140007285193205	0.0140007285193205	0	0	1.40601541244102	1.40601541244102	0.280287075192609	0.0549154263258253	-0.182311504194315	-0.182311504194315	0	0	NA	NA	NA	NA	0.122084374407908	0.122084374407908	0.0928621634492635	0.0928621634492635	NA	NA	NA	NA	0.0849013488994906	0.0849013488994906	NA	NA	2	1	2	0	1	0	NA	NA	Camk2a	NA	NA
185	18307	Apoe	App	Camk2a	Hivep2	Apoe*App*Camk2a*Hivep2	Astrocytes	Excitatory.neurons	0.953910991356067	0.942074817931162	0.01799403344949	0.01799403344949	0	0	1.40601541244102	1.40601541244102	0.280287075192609	0.0549154263258253	-0.182311504194315	-0.182311504194315	0.0103302962886927	4.79308382943611e-05	NA	NA	NA	NA	0.122084374407908	0.122084374407908	0.318002998189751	0.197763995849111	NA	NA	NA	NA	0.0849013488994906	0.0849013488994906	NA	NA	3	1	2	0	1	0	NA	NA	Camk2a	NA	NA
186	18308	Apoe	App	Camk2a	Snrnp70	Apoe*App*Camk2a*Snrnp70	Astrocytes	Excitatory.neurons	0.983650036030463	0.983528489147853	0.00017809973322175	0.00017809973322175	0	0	1.40601541244102	1.40601541244102	0.280287075192609	0.0549154263258253	-0.182311504194315	-0.182311504194315	0.106646831053366	0.106646831053366	NA	NA	NA	NA	0.122084374407908	0.122084374407908	-0.0213740275288034	-0.0160639489543535	NA	NA	NA	NA	0.0849013488994906	0.0849013488994906	-0.0117745477175671	-0.00847491748837615	3	1	1	1	1	1	NA	NA	Camk2a	NA	NA
187	18309	Apoe	App	Camk2a	Tmem132d	Apoe*App*Camk2a*Tmem132d	Astrocytes	Excitatory.neurons	0.912574300777442	0.91965250989859	-0.0111346621125568	-0.0111346621125568	0	0	1.40601541244102	1.40601541244102	0.280287075192609	0.0549154263258253	-0.182311504194315	-0.182311504194315	NA	NA	NA	NA	NA	NA	0.122084374407908	0.122084374407908	0.322920292126982	0.322920292126982	NA	NA	NA	NA	0.0849013488994906	0.0849013488994906	NA	NA	2	1	2	0	1	0	NA	NA	Camk2a	NA	NA
188	18310	Apoe	App	Camk2a	Lzts1	Apoe*App*Camk2a*Lzts1	Astrocytes	Excitatory.neurons	0.660017914245421	0.65900525774777	0.00221185339428697	0.00221185339428697	0	0	1.40601541244102	1.40601541244102	0.280287075192609	0.0549154263258253	-0.182311504194315	-0.182311504194315	-0.0122856869065246	-0.00275134507510222	NA	NA	NA	NA	0.122084374407908	0.122084374407908	0.109612500485948	0.109612500485948	NA	NA	NA	NA	0.0849013488994906	0.0849013488994906	NA	NA	2	2	2	0	1	0	NA	NA	Camk2a	NA	NA
189	18311	Apoe	App	Camk2a	Prpf4b	Apoe*App*Camk2a*Prpf4b	Astrocytes	Excitatory.neurons	0.966957407185538	0.952245045891059	0.0220964381657636	0.0220964381657636	0	0	1.40601541244102	1.40601541244102	0.280287075192609	0.0549154263258253	-0.182311504194315	-0.182311504194315	-0.00895120214072789	-0.00889232950113682	NA	NA	NA	NA	0.122084374407908	0.122084374407908	-0.029878661759442	-0.029878661759442	NA	NA	NA	NA	0.0849013488994906	0.0849013488994906	0.00905193790229105	0.00905193790229105	2	2	1	1	2	0	NA	NA	Camk2a	NA	NA
190	18312	Apoe	App	Camk2a	Lmtk2	Apoe*App*Camk2a*Lmtk2	Astrocytes	Excitatory.neurons	0.939922196857111	0.941572629723279	-0.00252835514827075	-0.00252835514827075	0	0	1.40601541244102	1.40601541244102	0.280287075192609	0.0549154263258253	-0.182311504194315	-0.182311504194315	0.0213448208106612	0.00506120816267264	NA	NA	NA	NA	0.122084374407908	0.122084374407908	0.00484548456031506	0.00212250914867198	NA	NA	NA	NA	0.0849013488994906	0.0849013488994906	NA	NA	3	1	2	0	1	0	NA	NA	Camk2a	NA	NA
191	18313	Apoe	App	Camk2a	Tnk2	Apoe*App*Camk2a*Tnk2	Astrocytes	Excitatory.neurons	0.400311445905233	0	8.64857849394953	8.64857849394953	0	1	1.40601541244102	1.40601541244102	0.280287075192609	0.0549154263258253	-0.182311504194315	-0.182311504194315	NA	NA	NA	NA	NA	NA	0.122084374407908	0.122084374407908	-0.115989827149266	-0.113852081721492	NA	NA	NA	NA	0.0849013488994906	0.0849013488994906	0.0644513380589587	0.0412576168863752	2	1	1	1	2	0	NA	NA	Camk2a	NA	NA
192	18314	Apoe	App	Camk2a	Pnisr	Apoe*App*Camk2a*Pnisr	Astrocytes	Excitatory.neurons	0.982696699419253	0.98197506988806	0.001058734262608	0.001058734262608	0	0	1.40601541244102	1.40601541244102	0.280287075192609	0.0549154263258253	-0.182311504194315	-0.182311504194315	0.00716445555510282	8.09729562492504e-06	NA	NA	NA	NA	0.122084374407908	0.122084374407908	0.00220193138337342	0.00220193138337342	NA	NA	NA	NA	0.0849013488994906	0.0849013488994906	NA	NA	3	1	2	0	1	0	NA	NA	Camk2a	NA	NA
193	18315	Apoe	App	Camk2a	Herc1	Apoe*App*Camk2a*Herc1	Astrocytes	Excitatory.neurons	0.976477589068454	0.972474375201201	0.00592062234778033	0.00592062234778033	0	0	1.40601541244102	1.40601541244102	0.280287075192609	0.0549154263258253	-0.182311504194315	-0.182311504194315	0.0630006979562429	0.0395902591952323	NA	NA	NA	NA	0.122084374407908	0.122084374407908	0.0861287752368953	0.0173507001704912	NA	NA	NA	NA	0.0849013488994906	0.0849013488994906	NA	NA	3	1	2	0	1	0	NA	NA	Camk2a	NA	NA
194	18316	Apoe	App	Camk2a	Pkn2	Apoe*App*Camk2a*Pkn2	Astrocytes	Excitatory.neurons	0.942977126915474	0.934757383949322	0.0126173754132427	0.0126173754132427	0	0	1.40601541244102	1.40601541244102	0.280287075192609	0.0549154263258253	-0.182311504194315	-0.182311504194315	-0.0639470536691048	-0.00961827446011333	NA	NA	NA	NA	0.122084374407908	0.122084374407908	0.0283848244496888	0.00329089493651583	NA	NA	NA	NA	0.0849013488994906	0.0849013488994906	NA	NA	2	2	2	0	1	0	NA	NA	Camk2a	NA	NA
195	18317	Apoe	App	Camk2a	Atp8a2	Apoe*App*Camk2a*Atp8a2	Astrocytes	Excitatory.neurons	0.927428599378123	0.924041936766074	0.00527219256824201	0.00527219256824201	0	0	1.40601541244102	1.40601541244102	0.280287075192609	0.0549154263258253	-0.182311504194315	-0.182311504194315	0.119764926214529	0.0367886156307415	NA	NA	NA	NA	0.122084374407908	0.122084374407908	0.0201003861950696	0.0104159235401694	NA	NA	NA	NA	0.0849013488994906	0.0849013488994906	NA	NA	3	1	2	0	1	0	NA	NA	Camk2a	NA	NA
196	18318	Apoe	App	Camk2a	Akap8l	Apoe*App*Camk2a*Akap8l	Astrocytes	Excitatory.neurons	0.973251782735341	0.973044155724493	0.00030749174612038	0.00030749174612038	0	0	1.40601541244102	1.40601541244102	0.280287075192609	0.0549154263258253	-0.182311504194315	-0.182311504194315	-0.0349084702628203	-0.00109691597805461	NA	NA	NA	NA	0.122084374407908	0.122084374407908	NA	NA	NA	NA	NA	NA	0.0849013488994906	0.0849013488994906	NA	NA	2	2	1	0	1	0	NA	NA	Camk2a	NA	NA
197	18319	Apoe	App	Camk2a	Ncoa7	Apoe*App*Camk2a*Ncoa7	Astrocytes	Excitatory.neurons	0.944813606946712	0.941007878609575	0.00581677121358145	0.00581677121358145	0	0	1.40601541244102	1.40601541244102	0.280287075192609	0.0549154263258253	-0.182311504194315	-0.182311504194315	0.0381471816707312	0.0381471816707312	NA	NA	NA	NA	0.122084374407908	0.122084374407908	0.0310813616410062	0.0261775020072668	NA	NA	NA	NA	0.0849013488994906	0.0849013488994906	NA	NA	3	1	2	0	1	0	NA	NA	Camk2a	NA	NA
198	18320	Apoe	App	Camk2a	Tenm4	Apoe*App*Camk2a*Tenm4	Astrocytes	Excitatory.neurons	0.955353368755284	0.950451404942446	0.00741381355581784	0.00741381355581784	0	0	1.40601541244102	1.40601541244102	0.280287075192609	0.0549154263258253	-0.182311504194315	-0.182311504194315	-0.0578941689795263	-0.0578941689795263	NA	NA	NA	NA	0.122084374407908	0.122084374407908	0.0678123475276566	0.0497054701165023	NA	NA	NA	NA	0.0849013488994906	0.0849013488994906	NA	NA	2	2	2	0	1	0	NA	NA	Camk2a	NA	NA
199	18321	Apoe	App	Camk2a	Cdh11	Apoe*App*Camk2a*Cdh11	Astrocytes	Excitatory.neurons	0.925995311162942	0.903826697926401	0.0349205432794585	0.0349205432794585	0	0	1.40601541244102	1.40601541244102	0.280287075192609	0.0549154263258253	-0.182311504194315	-0.182311504194315	0.0227665667918008	0.0226398086131598	NA	NA	NA	NA	0.122084374407908	0.122084374407908	-0.0772454938704341	-0.0707065860827776	NA	NA	NA	NA	0.0849013488994906	0.0849013488994906	NA	NA	3	1	1	1	1	0	NA	NA	Camk2a	NA	NA
200	18322	Apoe	App	Camk2a	Sfpq	Apoe*App*Camk2a*Sfpq	Astrocytes	Excitatory.neurons	0.977247169728035	0.97557332126804	0.00247066518254974	0.00247066518254974	0	0	1.40601541244102	1.40601541244102	0.280287075192609	0.0549154263258253	-0.182311504194315	-0.182311504194315	0.131486474422535	0.131486474422535	NA	NA	NA	NA	0.122084374407908	0.122084374407908	-0.280752157311476	-0.165496454122363	NA	NA	NA	NA	0.0849013488994906	0.0849013488994906	NA	NA	3	1	1	1	1	0	NA	NA	Camk2a	NA	NA
201	18323	Apoe	App	Camk2a	Zmynd11	Apoe*App*Camk2a*Zmynd11	Astrocytes	Excitatory.neurons	0.951159835967872	0.943033083803284	0.0123663544050298	0.0123663544050298	0	0	1.40601541244102	1.40601541244102	0.280287075192609	0.0549154263258253	-0.182311504194315	-0.182311504194315	-0.121443658776848	-0.00020636829047939	NA	NA	NA	NA	0.122084374407908	0.122084374407908	-0.13035169547631	-0.0862795532550442	NA	NA	NA	NA	0.0849013488994906	0.0849013488994906	NA	NA	2	2	1	1	1	0	NA	NA	Camk2a	NA	NA
202	18324	Apoe	App	Camk2b	Bsn	Apoe*App*Camk2b*Bsn	Astrocytes	Excitatory.neurons	0.897687483220483	0.889572921934199	0.0130857616413747	0.0130857616413747	0	0	1.40601541244102	1.40601541244102	0.280287075192609	0.0549154263258253	0.0113649464792367	0.0113649464792367	-0.0667703501716875	-0.0667703501716875	NA	NA	NA	NA	0.334025865475259	0.334025865475259	0.0786212519700168	0.0786212519700168	NA	NA	NA	NA	-0.0151694868116274	-0.0151694868116274	NA	NA	3	1	2	0	0	1	NA	NA	Camk2b	NA	NA
203	18325	Apoe	App	Camk2b	Rims1	Apoe*App*Camk2b*Rims1	Astrocytes	Excitatory.neurons	0.935576257091608	0.933498297625353	0.0032044292859038	0.0032044292859038	0	0	1.40601541244102	1.40601541244102	0.280287075192609	0.0549154263258253	0.0113649464792367	0.0113649464792367	-0.0992419673875066	-0.0992419673875066	NA	NA	NA	NA	0.334025865475259	0.334025865475259	0.0500163345095799	0.0500163345095799	NA	NA	NA	NA	-0.0151694868116274	-0.0151694868116274	NA	NA	3	1	2	0	0	1	NA	NA	Camk2b	NA	NA
204	18326	Apoe	App	Camk2b	Atp1a3	Apoe*App*Camk2b*Atp1a3	Astrocytes	Excitatory.neurons	0.96534695415273	0.966062832233382	-0.0010683651353252	-0.0010683651353252	0	0	1.40601541244102	1.40601541244102	0.280287075192609	0.0549154263258253	0.0113649464792367	0.0113649464792367	0.00368714323797167	0.00368714323797167	NA	NA	NA	NA	0.334025865475259	0.334025865475259	-0.0987466154048086	-0.095108716197093	NA	NA	NA	NA	-0.0151694868116274	-0.0151694868116274	0.42148243616376	0.42148243616376	4	0	1	1	1	1	NA	NA	Camk2b	NA	NA
205	18327	Apoe	App	Camk2b	Map2	Apoe*App*Camk2b*Map2	Astrocytes	Excitatory.neurons	0.963146844123092	0.961848232556933	0.00194447902106947	0.00194447902106947	0	0	1.40601541244102	1.40601541244102	0.280287075192609	0.0549154263258253	0.0113649464792367	0.0113649464792367	0	0	NA	NA	NA	NA	0.334025865475259	0.334025865475259	0.0428830570408077	0.0428830570408077	NA	NA	NA	NA	-0.0151694868116274	-0.0151694868116274	NA	NA	3	0	2	0	0	1	NA	NA	Camk2b	NA	NA
206	18328	Apoe	App	Camk2b	Dbn1	Apoe*App*Camk2b*Dbn1	Astrocytes	Excitatory.neurons	0.931660026032173	0.909538208717182	0.0346317265984752	0.0346317265984752	0	0	1.40601541244102	1.40601541244102	0.280287075192609	0.0549154263258253	0.0113649464792367	0.0113649464792367	-0.0518688862757267	-0.0518688862757267	NA	NA	NA	NA	0.334025865475259	0.334025865475259	-0.10743097962748	-0.100407880778069	NA	NA	NA	NA	-0.0151694868116274	-0.0151694868116274	NA	NA	3	1	1	1	0	1	NA	NA	Camk2b	NA	NA
207	18329	Apoe	App	Camk2b	Ndrg3	Apoe*App*Camk2b*Ndrg3	Astrocytes	Excitatory.neurons	0.901223066978415	0.904652315033523	-0.00547312624072314	-0.00547312624072314	0	0	1.40601541244102	1.40601541244102	0.280287075192609	0.0549154263258253	0.0113649464792367	0.0113649464792367	-0.0314587942890072	-0.0314587942890072	NA	NA	NA	NA	0.334025865475259	0.334025865475259	-0.135007056369739	-0.0286897869926776	NA	NA	NA	NA	-0.0151694868116274	-0.0151694868116274	NA	NA	3	1	1	1	0	1	NA	NA	Camk2b	NA	NA
208	18330	Apoe	App	Camk2b	Map1b	Apoe*App*Camk2b*Map1b	Astrocytes	Excitatory.neurons	0.959097150082934	0.957560858025845	0.00231036630439317	0.00231036630439317	0	0	1.40601541244102	1.40601541244102	0.280287075192609	0.0549154263258253	0.0113649464792367	0.0113649464792367	0	0	NA	NA	NA	NA	0.334025865475259	0.334025865475259	-0.0400832535336423	-0.0400832535336423	NA	NA	NA	NA	-0.0151694868116274	-0.0151694868116274	NA	NA	3	0	1	1	0	1	NA	NA	Camk2b	NA	NA
209	18331	Apoe	App	Camk2b	Asap1	Apoe*App*Camk2b*Asap1	Astrocytes	Excitatory.neurons	0.93591567664286	0.915972259139178	0.0310411206155166	0.0310411206155166	0	0	1.40601541244102	1.40601541244102	0.280287075192609	0.0549154263258253	0.0113649464792367	0.0113649464792367	-0.245532406284362	-0.245532406284362	NA	NA	NA	NA	0.334025865475259	0.334025865475259	-0.122221177938829	-0.122221177938829	NA	NA	NA	NA	-0.0151694868116274	-0.0151694868116274	NA	NA	3	1	1	1	0	1	NA	NA	Camk2b	NA	NA
210	18332	Apoe	App	Camk2b	Mink1	Apoe*App*Camk2b*Mink1	Astrocytes	Excitatory.neurons	0.881586722408497	0.861921545978378	0.0325086434200156	0.0325086434200156	0	0	1.40601541244102	1.40601541244102	0.280287075192609	0.0549154263258253	0.0113649464792367	0.0113649464792367	0.0178685370712292	0.0167038524518878	NA	NA	NA	NA	0.334025865475259	0.334025865475259	0.271034407479079	0.200419722666836	NA	NA	NA	NA	-0.0151694868116274	-0.0151694868116274	NA	NA	4	0	2	0	0	1	NA	NA	Camk2b	NA	NA
211	18333	Apoe	App	Camk2b	Ank2	Apoe*App*Camk2b*Ank2	Astrocytes	Excitatory.neurons	0.968813687842643	0.967410410494088	0.00208902740113875	0.00208902740113875	0	0	1.40601541244102	1.40601541244102	0.280287075192609	0.0549154263258253	0.0113649464792367	0.0113649464792367	-0.06739989301527	-0.06739989301527	NA	NA	NA	NA	0.334025865475259	0.334025865475259	-0.0523403656363144	-0.0523403656363144	NA	NA	NA	NA	-0.0151694868116274	-0.0151694868116274	0.00928613345746352	0.00880348001918163	3	1	1	1	1	1	NA	NA	Camk2b	NA	NA
212	18334	Apoe	App	Camk2b	Ank3	Apoe*App*Camk2b*Ank3	Astrocytes	Excitatory.neurons	0.961582223399587	0.958204709184779	0.00507103877387701	0.00507103877387701	0	0	1.40601541244102	1.40601541244102	0.280287075192609	0.0549154263258253	0.0113649464792367	0.0113649464792367	-0.0433538482184837	-0.0433538482184837	NA	NA	NA	NA	0.334025865475259	0.334025865475259	0.00412122690669944	0.00304112002590011	NA	NA	NA	NA	-0.0151694868116274	-0.0151694868116274	NA	NA	3	1	2	0	0	1	NA	NA	Camk2b	NA	NA
213	18335	Apoe	App	Camk2b	Macf1	Apoe*App*Camk2b*Macf1	Astrocytes	Excitatory.neurons	0.959393926771208	0.954418482310879	0.00749349482540316	0.00749349482540316	0	0	1.40601541244102	1.40601541244102	0.280287075192609	0.0549154263258253	0.0113649464792367	0.0113649464792367	0.0569097741343894	0.0569097741343894	NA	NA	NA	NA	0.334025865475259	0.334025865475259	-0.0472550162641827	-0.0383370951153114	NA	NA	NA	NA	-0.0151694868116274	-0.0151694868116274	NA	NA	4	0	1	1	0	1	NA	NA	Camk2b	NA	NA
214	18336	Apoe	App	Camk2b	Srcin1	Apoe*App*Camk2b*Srcin1	Astrocytes	Excitatory.neurons	0.910596218531495	0.886284888832933	0.0389975415948162	0.0389975415948162	0	0	1.40601541244102	1.40601541244102	0.280287075192609	0.0549154263258253	0.0113649464792367	0.0113649464792367	-0.0615773451699592	-0.0615773451699592	NA	NA	NA	NA	0.334025865475259	0.334025865475259	0.0854329299410655	0.0854329299410655	NA	NA	NA	NA	-0.0151694868116274	-0.0151694868116274	-0.029451252391326	-0.0189026419793071	3	1	2	0	0	2	NA	NA	Camk2b	NA	NA
215	18337	Apoe	App	Camk2b	Dock7	Apoe*App*Camk2b*Dock7	Astrocytes	Excitatory.neurons	0.846543732609236	0.477970952974071	0.823349645253669	0.823349645253669	0	0	1.40601541244102	1.40601541244102	0.280287075192609	0.0549154263258253	0.0113649464792367	0.0113649464792367	0.0338868664109898	0.0338868664109898	NA	NA	NA	NA	0.334025865475259	0.334025865475259	0.0817187164319194	0.0748989005836253	NA	NA	NA	NA	-0.0151694868116274	-0.0151694868116274	NA	NA	4	0	2	0	0	1	NA	NA	Camk2b	NA	NA
216	18338	Apoe	App	Camk2b	Ildr2	Apoe*App*Camk2b*Ildr2	Astrocytes	Excitatory.neurons	0.875889736374735	0.865858369293677	0.0165991442758122	0.0165991442758122	0	0	1.40601541244102	1.40601541244102	0.280287075192609	0.0549154263258253	0.0113649464792367	0.0113649464792367	-0.0978749293684702	-0.0650272898760425	NA	NA	NA	NA	0.334025865475259	0.334025865475259	0.0558452210611964	0.054411637018718	NA	NA	NA	NA	-0.0151694868116274	-0.0151694868116274	0.185771227282699	0.185771227282699	3	1	2	0	1	1	NA	NA	Camk2b	NA	NA
217	18339	Apoe	App	Camk2b	Sptbn1	Apoe*App*Camk2b*Sptbn1	Astrocytes	Excitatory.neurons	0.954071260228165	0.949907231050896	0.0063037792183828	0.0063037792183828	0	0	1.40601541244102	1.40601541244102	0.280287075192609	0.0549154263258253	0.0113649464792367	0.0113649464792367	-0.0121341179031927	-0.0121341179031927	NA	NA	NA	NA	0.334025865475259	0.334025865475259	0.0972741525430889	0.0972741525430889	NA	NA	NA	NA	-0.0151694868116274	-0.0151694868116274	-0.0298691423736004	-0.0160957183179625	3	1	2	0	0	2	NA	NA	Camk2b	NA	NA
218	18340	Apoe	App	Camk2b	Wnk2	Apoe*App*Camk2b*Wnk2	Astrocytes	Excitatory.neurons	0.854374956720561	0.805139484757641	0.0855274821747885	0.0855274821747885	0	0	1.40601541244102	1.40601541244102	0.280287075192609	0.0549154263258253	0.0113649464792367	0.0113649464792367	-0.0745055362633006	-0.0745055362633006	NA	NA	NA	NA	0.334025865475259	0.334025865475259	0.126574505061363	0.0902727471083453	NA	NA	NA	NA	-0.0151694868116274	-0.0151694868116274	NA	NA	3	1	2	0	0	1	NA	NA	Camk2b	NA	NA
219	18341	Apoe	App	Camk2b	Shank1	Apoe*App*Camk2b*Shank1	Astrocytes	Excitatory.neurons	0.875164392445662	0.806958165509759	0.116920989352081	0.116920989352081	0	0	1.40601541244102	1.40601541244102	0.280287075192609	0.0549154263258253	0.0113649464792367	0.0113649464792367	-0.0594541237309748	-0.0594541237309748	NA	NA	NA	NA	0.334025865475259	0.334025865475259	0.36768647552059	0.36768647552059	NA	NA	NA	NA	-0.0151694868116274	-0.0151694868116274	0.0562230082555687	0.0562230082555687	3	1	2	0	1	1	NA	NA	Camk2b	NA	NA
220	18342	Apoe	App	Camk2b	Shank2	Apoe*App*Camk2b*Shank2	Astrocytes	Excitatory.neurons	0.456263271898203	0.449654687453186	0.0210026474116805	0.0210026474116805	0	0	1.40601541244102	1.40601541244102	0.280287075192609	0.0549154263258253	0.0113649464792367	0.0113649464792367	-0.0621629530312491	-0.0621629530312491	NA	NA	NA	NA	0.334025865475259	0.334025865475259	0.218309869926104	0.218309869926104	NA	NA	NA	NA	-0.0151694868116274	-0.0151694868116274	0.223116856865286	0.223116856865286	3	1	2	0	1	1	NA	NA	Camk2b	NA	NA
221	18343	Apoe	App	Camk2b	Sphkap	Apoe*App*Camk2b*Sphkap	Astrocytes	Excitatory.neurons	0.502066638227296	0.481601237327929	0.0599179034242	0.0599179034242	0	0	1.40601541244102	1.40601541244102	0.280287075192609	0.0549154263258253	0.0113649464792367	0.0113649464792367	-0.039744067717829	-0.0388324014442293	NA	NA	NA	NA	0.334025865475259	0.334025865475259	0.225912453166763	0.210760094256221	NA	NA	NA	NA	-0.0151694868116274	-0.0151694868116274	NA	NA	3	1	2	0	0	1	NA	NA	Camk2b	NA	NA
222	18344	Apoe	App	Camk2b	Slc1a2	Apoe*App*Camk2b*Slc1a2	Astrocytes	Excitatory.neurons	0.955196962731348	0.954440117652823	0.00114236819296265	0.00114236819296265	0	0	1.40601541244102	1.40601541244102	0.280287075192609	0.0549154263258253	0.0113649464792367	0.0113649464792367	0.312208522724154	0.312208522724154	NA	NA	NA	NA	0.334025865475259	0.334025865475259	0.26451652882454	0.26451652882454	NA	NA	NA	NA	-0.0151694868116274	-0.0151694868116274	0.398416808095812	0.267455395407882	4	0	2	0	1	1	NA	NA	Camk2b	NA	NA
223	18345	Apoe	App	Camk2b	Pclo	Apoe*App*Camk2b*Pclo	Astrocytes	Excitatory.neurons	0.948260716667633	0.941734450390264	0.00995293169976878	0.00995293169976878	0	0	1.40601541244102	1.40601541244102	0.280287075192609	0.0549154263258253	0.0113649464792367	0.0113649464792367	-0.0190919415985818	-0.0190919415985818	NA	NA	NA	NA	0.334025865475259	0.334025865475259	0.0210703658367088	0.0210703658367088	NA	NA	NA	NA	-0.0151694868116274	-0.0151694868116274	NA	NA	3	1	2	0	0	1	NA	NA	Camk2b	NA	NA
224	18346	Apoe	App	Camk2b	R3hdm1	Apoe*App*Camk2b*R3hdm1	Astrocytes	Excitatory.neurons	0.969908688151832	0.968147220051441	0.00261978222450601	0.00261978222450601	0	0	1.40601541244102	1.40601541244102	0.280287075192609	0.0549154263258253	0.0113649464792367	0.0113649464792367	0.0786067082448014	0.00041592281206344	NA	NA	NA	NA	0.334025865475259	0.334025865475259	0.104134322990235	0.0988601554327813	NA	NA	NA	NA	-0.0151694868116274	-0.0151694868116274	NA	NA	4	0	2	0	0	1	NA	NA	Camk2b	NA	NA
225	18347	Apoe	App	Camk2b	R3hdm2	Apoe*App*Camk2b*R3hdm2	Astrocytes	Excitatory.neurons	0.889346186319386	0.872054146242545	0.0282952653270418	0.0282952653270418	0	0	1.40601541244102	1.40601541244102	0.280287075192609	0.0549154263258253	0.0113649464792367	0.0113649464792367	-0.209408693008707	-0.00453310557891208	NA	NA	NA	NA	0.334025865475259	0.334025865475259	-0.254293486805859	-0.254293486805859	NA	NA	NA	NA	-0.0151694868116274	-0.0151694868116274	NA	NA	3	1	1	1	0	1	NA	NA	Camk2b	NA	NA
226	18348	Apoe	App	Camk2b	Scn8a	Apoe*App*Camk2b*Scn8a	Astrocytes	Excitatory.neurons	0.951463336384875	0.947956861074624	0.00532105452813889	0.00532105452813889	0	0	1.40601541244102	1.40601541244102	0.280287075192609	0.0549154263258253	0.0113649464792367	0.0113649464792367	0.203919493858857	0.106851893779036	NA	NA	NA	NA	0.334025865475259	0.334025865475259	-0.109954303908148	-0.109412987265424	NA	NA	NA	NA	-0.0151694868116274	-0.0151694868116274	NA	NA	4	0	1	1	0	1	NA	NA	Camk2b	NA	NA
227	18349	Apoe	App	Camk2b	Arhgap32	Apoe*App*Camk2b*Arhgap32	Astrocytes	Excitatory.neurons	0.939712532808812	0.921983043590998	0.0274497811096059	0.0274497811096059	0	0	1.40601541244102	1.40601541244102	0.280287075192609	0.0549154263258253	0.0113649464792367	0.0113649464792367	-0.0306677972031637	-0.0306677972031637	NA	NA	NA	NA	0.334025865475259	0.334025865475259	0.0998881422407714	0.0998881422407714	NA	NA	NA	NA	-0.0151694868116274	-0.0151694868116274	NA	NA	3	1	2	0	0	1	NA	NA	Camk2b	NA	NA
228	18350	Apoe	App	Camk2b	Kcnq2	Apoe*App*Camk2b*Kcnq2	Astrocytes	Excitatory.neurons	0.942763811386136	0.935018555282266	0.011888722868664	0.011888722868664	0	0	1.40601541244102	1.40601541244102	0.280287075192609	0.0549154263258253	0.0113649464792367	0.0113649464792367	-0.0454132306976864	-0.00300774983750372	NA	NA	NA	NA	0.334025865475259	0.334025865475259	-0.00978840775022726	-0.00978840775022726	NA	NA	NA	NA	-0.0151694868116274	-0.0151694868116274	NA	NA	3	1	1	1	0	1	NA	NA	Camk2b	NA	NA
229	18351	Apoe	App	Camk2b	Dlgap4	Apoe*App*Camk2b*Dlgap4	Astrocytes	Excitatory.neurons	0.847845148506444	0.766850075765302	0.144676743175313	0.144676743175313	0	0	1.40601541244102	1.40601541244102	0.280287075192609	0.0549154263258253	0.0113649464792367	0.0113649464792367	-0.0155995215086699	-0.0155995215086699	NA	NA	NA	NA	0.334025865475259	0.334025865475259	-0.00576765228111664	-0.00576765228111664	NA	NA	NA	NA	-0.0151694868116274	-0.0151694868116274	NA	NA	3	1	1	1	0	1	NA	NA	Camk2b	NA	NA
230	18352	Apoe	App	Camk2b	Dlg2	Apoe*App*Camk2b*Dlg2	Astrocytes	Excitatory.neurons	0.961484804163035	0.961326857624675	0.00023676985406163	0.00023676985406163	0	0	1.40601541244102	1.40601541244102	0.280287075192609	0.0549154263258253	0.0113649464792367	0.0113649464792367	-0.0100210162153695	-0.0100210162153695	NA	NA	NA	NA	0.334025865475259	0.334025865475259	0.0543694576748292	0.0543694576748292	NA	NA	NA	NA	-0.0151694868116274	-0.0151694868116274	0.2458715730534	0.2458715730534	3	1	2	0	1	1	NA	NA	Camk2b	NA	NA
231	18353	Apoe	App	Camk2b	Kcnip4	Apoe*App*Camk2b*Kcnip4	Astrocytes	Excitatory.neurons	0.963243746377212	0.963956003060183	-0.00106528028665747	-0.00106528028665747	0	0	1.40601541244102	1.40601541244102	0.280287075192609	0.0549154263258253	0.0113649464792367	0.0113649464792367	0.0279291229381852	0.0279291229381852	NA	NA	NA	NA	0.334025865475259	0.334025865475259	-0.0102954582781573	-0.00024029154283476	NA	NA	NA	NA	-0.0151694868116274	-0.0151694868116274	NA	NA	4	0	1	1	0	1	NA	NA	Camk2b	NA	NA
232	18354	Apoe	App	Camk2b	Scn1a	Apoe*App*Camk2b*Scn1a	Astrocytes	Excitatory.neurons	0.910597413888105	0.89546827237089	0.0241443074080658	0.0241443074080658	0	0	1.40601541244102	1.40601541244102	0.280287075192609	0.0549154263258253	0.0113649464792367	0.0113649464792367	-0.0036300642459595	-0.0036300642459595	NA	NA	NA	NA	0.334025865475259	0.334025865475259	0.380273717447586	0.332643571922124	NA	NA	NA	NA	-0.0151694868116274	-0.0151694868116274	NA	NA	3	1	2	0	0	1	NA	NA	Camk2b	NA	NA
233	18355	Apoe	App	Camk2b	Dclk1	Apoe*App*Camk2b*Dclk1	Astrocytes	Excitatory.neurons	0.965897497980532	0.963518157821694	0.00355455748110946	0.00355455748110946	0	0	1.40601541244102	1.40601541244102	0.280287075192609	0.0549154263258253	0.0113649464792367	0.0113649464792367	0.0979484894942428	0.0979484894942428	NA	NA	NA	NA	0.334025865475259	0.334025865475259	0.284614034743482	0.284614034743482	NA	NA	NA	NA	-0.0151694868116274	-0.0151694868116274	NA	NA	4	0	2	0	0	1	NA	NA	Camk2b	NA	NA
234	18356	Apoe	App	Camk2b	Mical3	Apoe*App*Camk2b*Mical3	Astrocytes	Excitatory.neurons	0.910813362546239	0.891190952879453	0.0313860331631698	0.0313860331631698	0	0	1.40601541244102	1.40601541244102	0.280287075192609	0.0549154263258253	0.0113649464792367	0.0113649464792367	-0.0669315909918395	-0.0669315909918395	NA	NA	NA	NA	0.334025865475259	0.334025865475259	-0.0926405750591754	-0.0926405750591754	NA	NA	NA	NA	-0.0151694868116274	-0.0151694868116274	NA	NA	3	1	1	1	0	1	NA	NA	Camk2b	NA	NA
235	18357	Apoe	App	Camk2b	Sorbs2	Apoe*App*Camk2b*Sorbs2	Astrocytes	Excitatory.neurons	0.963764995446224	0.961568932230609	0.00328770311803852	0.00328770311803852	0	0	1.40601541244102	1.40601541244102	0.280287075192609	0.0549154263258253	0.0113649464792367	0.0113649464792367	-0.0873296838906183	-0.0873296838906183	NA	NA	NA	NA	0.334025865475259	0.334025865475259	-0.0248588031666113	-0.0248588031666113	NA	NA	NA	NA	-0.0151694868116274	-0.0151694868116274	NA	NA	3	1	1	1	0	1	NA	NA	Camk2b	NA	NA
236	18358	Apoe	App	Camk2b	Camk2g	Apoe*App*Camk2b*Camk2g	Astrocytes	Excitatory.neurons	0.858388884790421	0.84511922224412	0.0224501573290132	0.0224501573290132	0	0	1.40601541244102	1.40601541244102	0.280287075192609	0.0549154263258253	0.0113649464792367	0.0113649464792367	0.0226185313232461	0.0226185313232461	NA	NA	NA	NA	0.334025865475259	0.334025865475259	0.227250220098328	0.227250220098328	NA	NA	NA	NA	-0.0151694868116274	-0.0151694868116274	NA	NA	4	0	2	0	0	1	NA	NA	Camk2b	NA	NA
237	18359	Apoe	App	Camk2b	Dlgap2	Apoe*App*Camk2b*Dlgap2	Astrocytes	Excitatory.neurons	0.957389777304026	0.957641522693646	-0.00037891069098256	-0.00037891069098256	0	0	1.40601541244102	1.40601541244102	0.280287075192609	0.0549154263258253	0.0113649464792367	0.0113649464792367	-0.0136597191131769	-0.0136597191131769	NA	NA	NA	NA	0.334025865475259	0.334025865475259	0.00262008617412178	0.00262008617412178	NA	NA	NA	NA	-0.0151694868116274	-0.0151694868116274	-0.031750847445469	-0.0263088508285024	3	1	2	0	0	2	NA	NA	Camk2b	NA	NA
238	18360	Apoe	App	Camk2b	Braf	Apoe*App*Camk2b*Braf	Astrocytes	Excitatory.neurons	0.880394973820435	0.858045802699539	0.0370536144409308	0.0370536144409308	0	0	1.40601541244102	1.40601541244102	0.280287075192609	0.0549154263258253	0.0113649464792367	0.0113649464792367	-0.0673612633431006	-0.0673612633431006	NA	NA	NA	NA	0.334025865475259	0.334025865475259	-0.117112616857817	-0.117112616857817	NA	NA	NA	NA	-0.0151694868116274	-0.0151694868116274	NA	NA	3	1	1	1	0	1	NA	NA	Camk2b	NA	NA
239	18361	Apoe	App	Camk2b	Dlg1	Apoe*App*Camk2b*Dlg1	Astrocytes	Excitatory.neurons	0.904826188638751	0.895083705216888	0.0156007462190629	0.0156007462190629	0	0	1.40601541244102	1.40601541244102	0.280287075192609	0.0549154263258253	0.0113649464792367	0.0113649464792367	-0.0456753413906937	-0.0456753413906937	NA	NA	NA	NA	0.334025865475259	0.334025865475259	-0.0445811507123456	-0.0259136981503299	NA	NA	NA	NA	-0.0151694868116274	-0.0151694868116274	-0.0771427467695221	-0.0771427467695221	3	1	1	1	0	2	NA	NA	Camk2b	NA	NA
240	18362	Apoe	App	Camk2b	Grin2a	Apoe*App*Camk2b*Grin2a	Astrocytes	Excitatory.neurons	0.962240717153888	0.961243892481797	0.00149376851141063	0.00149376851141063	0	0	1.40601541244102	1.40601541244102	0.280287075192609	0.0549154263258253	0.0113649464792367	0.0113649464792367	-0.134109179506988	-0.134109179506988	NA	NA	NA	NA	0.334025865475259	0.334025865475259	-0.0709511043457116	-0.0709511043457116	NA	NA	NA	NA	-0.0151694868116274	-0.0151694868116274	0.187042558263298	0.187042558263298	3	1	1	1	1	1	NA	NA	Camk2b	NA	NA
241	18363	Apoe	App	Camk2b	Arfgef3	Apoe*App*Camk2b*Arfgef3	Astrocytes	Excitatory.neurons	0.907231473698156	0.896868354483074	0.0165561001050569	0.0165561001050569	0	0	1.40601541244102	1.40601541244102	0.280287075192609	0.0549154263258253	0.0113649464792367	0.0113649464792367	0.540781360372942	0.540781360372942	NA	NA	NA	NA	0.334025865475259	0.334025865475259	0.394138757192752	0.394138757192752	NA	NA	NA	NA	-0.0151694868116274	-0.0151694868116274	NA	NA	4	0	2	0	0	1	NA	NA	Camk2b	NA	NA
242	18364	Apoe	App	Camk2b	Sik3	Apoe*App*Camk2b*Sik3	Astrocytes	Excitatory.neurons	0.155606934147877	0	7.29100428260342	2.28445663526051	0	1	1.40601541244102	1.40601541244102	0.280287075192609	0.0549154263258253	0.0113649464792367	0.0113649464792367	-0.036760885864133	-0.0298722274303882	NA	NA	NA	NA	0.334025865475259	0.334025865475259	0.346561578309686	0.0852754032432173	NA	NA	NA	NA	-0.0151694868116274	-0.0151694868116274	NA	NA	3	1	2	0	0	1	NA	NA	Camk2b	NA	NA
243	18365	Apoe	App	Camk2b	Nbea	Apoe*App*Camk2b*Nbea	Astrocytes	Excitatory.neurons	0.949128975486424	0.938209482756558	0.0166763909873861	0.0166763909873861	0	0	1.40601541244102	1.40601541244102	0.280287075192609	0.0549154263258253	0.0113649464792367	0.0113649464792367	0.0342476595183641	0.0342476595183641	NA	NA	NA	NA	0.334025865475259	0.334025865475259	0.0230690205001408	0.0230690205001408	NA	NA	NA	NA	-0.0151694868116274	-0.0151694868116274	NA	NA	4	0	2	0	0	1	NA	NA	Camk2b	NA	NA
244	18366	Apoe	App	Camk2b	Nyap2	Apoe*App*Camk2b*Nyap2	Astrocytes	Excitatory.neurons	0.482851937308812	0.466569270681171	0.049385521418434	0.049385521418434	0	0	1.40601541244102	1.40601541244102	0.280287075192609	0.0549154263258253	0.0113649464792367	0.0113649464792367	-0.207267153122184	-0.0312514081664218	NA	NA	NA	NA	0.334025865475259	0.334025865475259	-0.19252069122382	-0.119304394444276	NA	NA	NA	NA	-0.0151694868116274	-0.0151694868116274	NA	NA	3	1	1	1	0	1	NA	NA	Camk2b	NA	NA
245	18367	Apoe	App	Camk2b	Dmtn	Apoe*App*Camk2b*Dmtn	Astrocytes	Excitatory.neurons	0.889349124639554	0.872104811292559	0.0282163064980307	0.0282163064980307	0	0	1.40601541244102	1.40601541244102	0.280287075192609	0.0549154263258253	0.0113649464792367	0.0113649464792367	-0.0844909577063016	-0.0844909577063016	NA	NA	NA	NA	0.334025865475259	0.334025865475259	-0.0642991518077886	-0.0642991518077886	NA	NA	NA	NA	-0.0151694868116274	-0.0151694868116274	NA	NA	3	1	1	1	0	1	NA	NA	Camk2b	NA	NA
246	18368	Apoe	App	Camk2b	Ppfia3	Apoe*App*Camk2b*Ppfia3	Astrocytes	Excitatory.neurons	0.43622063052009	0.407238914883651	0.0989477649590841	0.0989477649590841	0	0	1.40601541244102	1.40601541244102	0.280287075192609	0.0549154263258253	0.0113649464792367	0.0113649464792367	-0.115497367171042	-0.115497367171042	NA	NA	NA	NA	0.334025865475259	0.334025865475259	-0.02698524895289	-0.02698524895289	NA	NA	NA	NA	-0.0151694868116274	-0.0151694868116274	NA	NA	3	1	1	1	0	1	NA	NA	Camk2b	NA	NA
247	18369	Apoe	App	Camk2b	Dmxl2	Apoe*App*Camk2b*Dmxl2	Astrocytes	Excitatory.neurons	0.908542214725256	0.893865883398171	0.0234691225093848	0.0234691225093848	0	0	1.40601541244102	1.40601541244102	0.280287075192609	0.0549154263258253	0.0113649464792367	0.0113649464792367	0	0	NA	NA	NA	NA	0.334025865475259	0.334025865475259	-0.0938562637608501	-0.0938562637608501	NA	NA	NA	NA	-0.0151694868116274	-0.0151694868116274	NA	NA	3	0	1	1	0	1	NA	NA	Camk2b	NA	NA
248	18370	Apoe	App	Camk2b	Oxr1	Apoe*App*Camk2b*Oxr1	Astrocytes	Excitatory.neurons	0.940641249191931	0.935558539620863	0.00780834694617559	0.00780834694617559	0	0	1.40601541244102	1.40601541244102	0.280287075192609	0.0549154263258253	0.0113649464792367	0.0113649464792367	-0.110215541489357	-0.110215541489357	NA	NA	NA	NA	0.334025865475259	0.334025865475259	0.109853404550936	0.109853404550936	NA	NA	NA	NA	-0.0151694868116274	-0.0151694868116274	NA	NA	3	1	2	0	0	1	NA	NA	Camk2b	NA	NA
249	18371	Apoe	App	Camk2b	Arhgef7	Apoe*App*Camk2b*Arhgef7	Astrocytes	Excitatory.neurons	0.485087929379428	0.413834064557284	0.228682941803595	0.228682941803595	0	0	1.40601541244102	1.40601541244102	0.280287075192609	0.0549154263258253	0.0113649464792367	0.0113649464792367	-0.0663766289341349	-0.0663766289341349	NA	NA	NA	NA	0.334025865475259	0.334025865475259	-0.0478901028671632	-0.0478901028671632	NA	NA	NA	NA	-0.0151694868116274	-0.0151694868116274	0.146113914600946	0.0131614475597992	3	1	1	1	1	1	NA	NA	Camk2b	NA	NA
250	18372	Apoe	App	Camk2b	Iqsec2	Apoe*App*Camk2b*Iqsec2	Astrocytes	Excitatory.neurons	0.486740245727444	0.442915746144411	0.135827137361059	0.135827137361059	0	0	1.40601541244102	1.40601541244102	0.280287075192609	0.0549154263258253	0.0113649464792367	0.0113649464792367	-0.141749702109015	-0.141749702109015	NA	NA	NA	NA	0.334025865475259	0.334025865475259	-0.0146605159529727	-0.0146605159529727	NA	NA	NA	NA	-0.0151694868116274	-0.0151694868116274	0.0971858142907579	0.0971858142907579	3	1	1	1	1	1	NA	NA	Camk2b	NA	NA
251	18373	Apoe	App	Camk2b	Pde4a	Apoe*App*Camk2b*Pde4a	Astrocytes	Excitatory.neurons	0.886302755756684	0.871243111731622	0.0246961499447257	0.0246961499447257	0	0	1.40601541244102	1.40601541244102	0.280287075192609	0.0549154263258253	0.0113649464792367	0.0113649464792367	-0.175943600419973	-0.175943600419973	NA	NA	NA	NA	0.334025865475259	0.334025865475259	-0.158559251421278	-0.14193733280989	NA	NA	NA	NA	-0.0151694868116274	-0.0151694868116274	NA	NA	3	1	1	1	0	1	NA	NA	Camk2b	NA	NA
252	18374	Apoe	App	Camk2b	Sptan1	Apoe*App*Camk2b*Sptan1	Astrocytes	Excitatory.neurons	0.953907127496774	0.951526500916992	0.00360119470792239	0.00360119470792239	0	0	1.40601541244102	1.40601541244102	0.280287075192609	0.0549154263258253	0.0113649464792367	0.0113649464792367	-0.0354586677145873	-0.0354586677145873	NA	NA	NA	NA	0.334025865475259	0.334025865475259	-0.0198172266392604	-0.0198172266392604	NA	NA	NA	NA	-0.0151694868116274	-0.0151694868116274	-0.0865422732642343	-0.0865422732642343	3	1	1	1	0	2	NA	NA	Camk2b	NA	NA
253	18375	Apoe	App	Camk2b	Prickle2	Apoe*App*Camk2b*Prickle2	Astrocytes	Excitatory.neurons	0.863857584899363	0.867898661124645	-0.00672534123657706	-0.00672534123657706	0	0	1.40601541244102	1.40601541244102	0.280287075192609	0.0549154263258253	0.0113649464792367	0.0113649464792367	-0.131042986404149	-0.0696758544273312	NA	NA	NA	NA	0.334025865475259	0.334025865475259	0.0597784500201762	0.0578011566692702	NA	NA	NA	NA	-0.0151694868116274	-0.0151694868116274	NA	NA	3	1	2	0	0	1	NA	NA	Camk2b	NA	NA
254	18376	Apoe	App	Camk2b	Mark1	Apoe*App*Camk2b*Mark1	Astrocytes	Excitatory.neurons	0.299831548552059	0	8.23281206181992	6.69647064466068	0	1	1.40601541244102	1.40601541244102	0.280287075192609	0.0549154263258253	0.0113649464792367	0.0113649464792367	-0.0340508055386123	-0.0340508055386123	NA	NA	NA	NA	0.334025865475259	0.334025865475259	0.17474423906036	0.17474423906036	NA	NA	NA	NA	-0.0151694868116274	-0.0151694868116274	NA	NA	3	1	2	0	0	1	NA	NA	Camk2b	NA	NA
255	18377	Apoe	App	Camk2b	Mcf2l	Apoe*App*Camk2b*Mcf2l	Astrocytes	Excitatory.neurons	0.936702304465596	0.910045245972765	0.0416072726056719	0.0416072726056719	0	0	1.40601541244102	1.40601541244102	0.280287075192609	0.0549154263258253	0.0113649464792367	0.0113649464792367	0.12909953121276	0.0189283812591335	NA	NA	NA	NA	0.334025865475259	0.334025865475259	0.206565743089926	0.144715826934156	NA	NA	NA	NA	-0.0151694868116274	-0.0151694868116274	NA	NA	4	0	2	0	0	1	NA	NA	Camk2b	NA	NA
256	18378	Apoe	App	Camk2b	Camk2a	Apoe*App*Camk2b*Camk2a	Astrocytes	Excitatory.neurons	0.966478085570618	0.964479322488927	0.00298362147205705	0.00298362147205705	0	0	1.40601541244102	1.40601541244102	0.280287075192609	0.0549154263258253	0.0113649464792367	0.0113649464792367	-0.182311504194315	-0.182311504194315	NA	NA	NA	NA	0.334025865475259	0.334025865475259	0.122084374407908	0.122084374407908	NA	NA	NA	NA	-0.0151694868116274	-0.0151694868116274	0.0849013488994906	0.0849013488994906	3	1	2	0	1	1	NA	NA	Camk2b	NA	NA
257	18379	Apoe	App	Camk2b	Srpk2	Apoe*App*Camk2b*Srpk2	Astrocytes	Excitatory.neurons	0.942496255512541	0.941279496601796	0.00186174022879003	0.00186174022879003	0	0	1.40601541244102	1.40601541244102	0.280287075192609	0.0549154263258253	0.0113649464792367	0.0113649464792367	-0.0278930188412191	-0.0278930188412191	NA	NA	NA	NA	0.334025865475259	0.334025865475259	-0.0552080432256042	-0.0071494530473307	NA	NA	NA	NA	-0.0151694868116274	-0.0151694868116274	NA	NA	3	1	1	1	0	1	NA	NA	Camk2b	NA	NA
258	18380	Apoe	App	Camk2b	Soga3	Apoe*App*Camk2b*Soga3	Astrocytes	Excitatory.neurons	0.935064922796966	0.932215465488568	0.00439837826143961	0.00439837826143961	0	0	1.40601541244102	1.40601541244102	0.280287075192609	0.0549154263258253	0.0113649464792367	0.0113649464792367	0.0521473475184806	0.0521473475184806	NA	NA	NA	NA	0.334025865475259	0.334025865475259	0.0235025702405609	0.0235025702405609	NA	NA	NA	NA	-0.0151694868116274	-0.0151694868116274	NA	NA	4	0	2	0	0	1	NA	NA	Camk2b	NA	NA
259	18381	Apoe	App	Camk2b	Pitpnm2	Apoe*App*Camk2b*Pitpnm2	Astrocytes	Excitatory.neurons	0.851004122324189	0.508393294576574	0.742080442031714	0.742080442031714	0	0	1.40601541244102	1.40601541244102	0.280287075192609	0.0549154263258253	0.0113649464792367	0.0113649464792367	0.0287295964135545	0.0287295964135545	NA	NA	NA	NA	0.334025865475259	0.334025865475259	0.201484227965028	0.201484227965028	NA	NA	NA	NA	-0.0151694868116274	-0.0151694868116274	NA	NA	4	0	2	0	0	1	NA	NA	Camk2b	NA	NA
260	18382	Apoe	App	Camk2b	Cadps	Apoe*App*Camk2b*Cadps	Astrocytes	Excitatory.neurons	0.946711016124455	0.934284037134503	0.0190426429684902	0.0190426429684902	0	0	1.40601541244102	1.40601541244102	0.280287075192609	0.0549154263258253	0.0113649464792367	0.0113649464792367	-0.0750481749620803	-0.0750481749620803	NA	NA	NA	NA	0.334025865475259	0.334025865475259	0.117927015241302	0.117927015241302	NA	NA	NA	NA	-0.0151694868116274	-0.0151694868116274	-0.090707236241364	-0.090707236241364	3	1	2	0	0	2	NA	NA	Camk2b	NA	NA
261	18383	Apoe	App	Camk2b	Dst	Apoe*App*Camk2b*Dst	Astrocytes	Excitatory.neurons	0.955104233149109	0.948149982879195	0.0105318301869174	0.0105318301869174	0	0	1.40601541244102	1.40601541244102	0.280287075192609	0.0549154263258253	0.0113649464792367	0.0113649464792367	0.0928997084080893	0.0928997084080893	NA	NA	NA	NA	0.334025865475259	0.334025865475259	0.0324213292749899	0.0276949331782304	NA	NA	NA	NA	-0.0151694868116274	-0.0151694868116274	-0.476514484558862	-0.039727322888942	4	0	2	0	0	2	NA	NA	Camk2b	NA	NA
262	18384	Apoe	App	Camk2b	Camk2d	Apoe*App*Camk2b*Camk2d	Astrocytes	Excitatory.neurons	0.904891449566921	0.907027717563859	-0.00339814995722105	-0.00339814995722105	0	0	1.40601541244102	1.40601541244102	0.280287075192609	0.0549154263258253	0.0113649464792367	0.0113649464792367	-0.204920667224585	-0.204920667224585	NA	NA	NA	NA	0.334025865475259	0.334025865475259	0.248496697510414	0.248496697510414	NA	NA	NA	NA	-0.0151694868116274	-0.0151694868116274	NA	NA	3	1	2	0	0	1	NA	NA	Camk2b	NA	NA
263	18385	Apoe	App	Camk2b	Ryr2	Apoe*App*Camk2b*Ryr2	Astrocytes	Excitatory.neurons	0.956379854596839	0.952013387756601	0.00659496787025758	0.00659496787025758	0	0	1.40601541244102	1.40601541244102	0.280287075192609	0.0549154263258253	0.0113649464792367	0.0113649464792367	-0.109395809471302	-0.109395809471302	NA	NA	NA	NA	0.334025865475259	0.334025865475259	-0.0928050510204715	-0.0557548067327135	NA	NA	NA	NA	-0.0151694868116274	-0.0151694868116274	NA	NA	3	1	1	1	0	1	NA	NA	Camk2b	NA	NA
264	18386	Apoe	App	Camk2b	Rasgrf1	Apoe*App*Camk2b*Rasgrf1	Astrocytes	Excitatory.neurons	0.908566557970483	0.905776167078556	0.00443273861639244	0.00443273861639244	0	0	1.40601541244102	1.40601541244102	0.280287075192609	0.0549154263258253	0.0113649464792367	0.0113649464792367	-0.0122078670070062	-0.0122078670070062	NA	NA	NA	NA	0.334025865475259	0.334025865475259	0.300850800077918	0.300850800077918	NA	NA	NA	NA	-0.0151694868116274	-0.0151694868116274	NA	NA	3	1	2	0	0	1	NA	NA	Camk2b	NA	NA
265	18387	Apoe	App	Camk2b	Unc79	Apoe*App*Camk2b*Unc79	Astrocytes	Excitatory.neurons	0.907296766519631	0.898902181065898	0.0133955545429363	0.0133955545429363	0	0	1.40601541244102	1.40601541244102	0.280287075192609	0.0549154263258253	0.0113649464792367	0.0113649464792367	-0.145682486526411	-0.00080962656301196	NA	NA	NA	NA	0.334025865475259	0.334025865475259	0.137281965771315	0.132453240610058	NA	NA	NA	NA	-0.0151694868116274	-0.0151694868116274	NA	NA	3	1	2	0	0	1	NA	NA	Camk2b	NA	NA
266	18388	Apoe	App	Camk2b	Hivep3	Apoe*App*Camk2b*Hivep3	Astrocytes	Excitatory.neurons	0.902170285112903	0.891522699723304	0.0171091593067962	0.0171091593067962	0	0	1.40601541244102	1.40601541244102	0.280287075192609	0.0549154263258253	0.0113649464792367	0.0113649464792367	NA	NA	NA	NA	NA	NA	0.334025865475259	0.334025865475259	0.00779602390483295	0.00728637346037208	NA	NA	NA	NA	-0.0151694868116274	-0.0151694868116274	NA	NA	3	0	2	0	0	1	NA	NA	Camk2b	NA	NA
267	18389	Apoe	App	Camk2b	Arpp21	Apoe*App*Camk2b*Arpp21	Astrocytes	Excitatory.neurons	0.970443240176267	0.969531558154854	0.00135457909023036	0.00135457909023036	0	0	1.40601541244102	1.40601541244102	0.280287075192609	0.0549154263258253	0.0113649464792367	0.0113649464792367	-0.227386364602632	-0.00214393948473728	NA	NA	NA	NA	0.334025865475259	0.334025865475259	-0.0382883190105937	-0.0382883190105937	NA	NA	NA	NA	-0.0151694868116274	-0.0151694868116274	NA	NA	3	1	1	1	0	1	NA	NA	Camk2b	NA	NA
268	18390	Apoe	App	Camk2b	Ksr2	Apoe*App*Camk2b*Ksr2	Astrocytes	Excitatory.neurons	0.856405328554116	0.852868043516082	0.0059642497032382	0.0059642497032382	0	0	1.40601541244102	1.40601541244102	0.280287075192609	0.0549154263258253	0.0113649464792367	0.0113649464792367	-0.0575424935175825	-0.00614360202807521	NA	NA	NA	NA	0.334025865475259	0.334025865475259	0.146468556563315	0.0922740053545595	NA	NA	NA	NA	-0.0151694868116274	-0.0151694868116274	NA	NA	3	1	2	0	0	1	NA	NA	Camk2b	NA	NA
269	18391	Apoe	App	Camk2b	Pde4d	Apoe*App*Camk2b*Pde4d	Astrocytes	Excitatory.neurons	0.882098107993439	0.871698878450307	0.017089780244773	0.017089780244773	0	0	1.40601541244102	1.40601541244102	0.280287075192609	0.0549154263258253	0.0113649464792367	0.0113649464792367	-0.1761145574407	-0.1761145574407	NA	NA	NA	NA	0.334025865475259	0.334025865475259	-0.0399723551708683	-0.0391712388690258	NA	NA	NA	NA	-0.0151694868116274	-0.0151694868116274	NA	NA	3	1	1	1	0	1	NA	NA	Camk2b	NA	NA
270	18392	Apoe	App	Camk2b	Cadps2	Apoe*App*Camk2b*Cadps2	Astrocytes	Excitatory.neurons	0.460997900148741	0.437834400665099	0.0742096699130025	0.0742096699130025	0	0	1.40601541244102	1.40601541244102	0.280287075192609	0.0549154263258253	0.0113649464792367	0.0113649464792367	-0.0152900916892195	-0.0152900916892195	NA	NA	NA	NA	0.334025865475259	0.334025865475259	-0.113052987328152	-0.108024413869114	NA	NA	NA	NA	-0.0151694868116274	-0.0151694868116274	NA	NA	3	1	1	1	0	1	NA	NA	Camk2b	NA	NA
271	18393	Apoe	App	Camk2b	Sptbn4	Apoe*App*Camk2b*Sptbn4	Astrocytes	Excitatory.neurons	0.907414907776696	0.890497589157309	0.0271204855266743	0.0271204855266743	0	0	1.40601541244102	1.40601541244102	0.280287075192609	0.0549154263258253	0.0113649464792367	0.0113649464792367	0	0	NA	NA	NA	NA	0.334025865475259	0.334025865475259	0.0928621634492635	0.0928621634492635	NA	NA	NA	NA	-0.0151694868116274	-0.0151694868116274	NA	NA	3	0	2	0	0	1	NA	NA	Camk2b	NA	NA
272	18394	Apoe	App	Camk2b	Hivep2	Apoe*App*Camk2b*Hivep2	Astrocytes	Excitatory.neurons	0.908068136825301	0.886152704998671	0.0352059758779688	0.0352059758779688	0	0	1.40601541244102	1.40601541244102	0.280287075192609	0.0549154263258253	0.0113649464792367	0.0113649464792367	0.0103302962886927	4.79308382943611e-05	NA	NA	NA	NA	0.334025865475259	0.334025865475259	0.318002998189751	0.197763995849111	NA	NA	NA	NA	-0.0151694868116274	-0.0151694868116274	NA	NA	4	0	2	0	0	1	NA	NA	Camk2b	NA	NA
273	18395	Apoe	App	Camk2b	Nktr	Apoe*App*Camk2b*Nktr	Astrocytes	Excitatory.neurons	0.961443746704091	0.958578423964294	0.00430150081794781	0.00430150081794781	0	0	1.40601541244102	1.40601541244102	0.280287075192609	0.0549154263258253	0.0113649464792367	0.0113649464792367	NA	NA	NA	NA	NA	NA	0.334025865475259	0.334025865475259	-0.147628798153715	-0.0698740965853498	NA	NA	NA	NA	-0.0151694868116274	-0.0151694868116274	NA	NA	3	0	1	1	0	1	NA	NA	Camk2b	NA	NA
274	18396	Apoe	App	Camk2b	Prpf4b	Apoe*App*Camk2b*Prpf4b	Astrocytes	Excitatory.neurons	0.934127250577876	0.905655836495372	0.0446076854404608	0.0446076854404608	0	0	1.40601541244102	1.40601541244102	0.280287075192609	0.0549154263258253	0.0113649464792367	0.0113649464792367	-0.00895120214072789	-0.00889232950113682	NA	NA	NA	NA	0.334025865475259	0.334025865475259	-0.029878661759442	-0.029878661759442	NA	NA	NA	NA	-0.0151694868116274	-0.0151694868116274	0.00905193790229105	0.00905193790229105	3	1	1	1	1	1	NA	NA	Camk2b	NA	NA
275	18397	Apoe	App	Camk2b	Ppp3ca	Apoe*App*Camk2b*Ppp3ca	Astrocytes	Excitatory.neurons	0.953470571299317	0.951628516922995	0.00278698003331253	0.00278698003331253	0	0	1.40601541244102	1.40601541244102	0.280287075192609	0.0549154263258253	0.0113649464792367	0.0113649464792367	-0.0992040464122655	-0.0992040464122655	NA	NA	NA	NA	0.334025865475259	0.334025865475259	0.141636580966201	0.141636580966201	NA	NA	NA	NA	-0.0151694868116274	-0.0151694868116274	NA	NA	3	1	2	0	0	1	NA	NA	Camk2b	NA	NA
276	18398	Apoe	App	Camk2b	Son	Apoe*App*Camk2b*Son	Astrocytes	Excitatory.neurons	0.96090705738943	0.959481252049836	0.00214004908351595	0.00214004908351595	0	0	1.40601541244102	1.40601541244102	0.280287075192609	0.0549154263258253	0.0113649464792367	0.0113649464792367	0.0450581408229992	0.022901377405117	NA	NA	NA	NA	0.334025865475259	0.334025865475259	0.108558554980203	0.0689758397807997	NA	NA	NA	NA	-0.0151694868116274	-0.0151694868116274	NA	NA	4	0	2	0	0	1	NA	NA	Camk2b	NA	NA
277	18399	Apoe	App	Camk2b	Cobl	Apoe*App*Camk2b*Cobl	Astrocytes	Excitatory.neurons	0.87194701981367	0.865508305639892	0.0106805196981589	0.0106805196981589	0	0	1.40601541244102	1.40601541244102	0.280287075192609	0.0549154263258253	0.0113649464792367	0.0113649464792367	-0.11761715026142	-0.00614699800045427	NA	NA	NA	NA	0.334025865475259	0.334025865475259	0.0156364062572576	0.0156364062572576	NA	NA	NA	NA	-0.0151694868116274	-0.0151694868116274	NA	NA	3	1	2	0	0	1	NA	NA	Camk2b	NA	NA
278	18400	Apoe	App	Camk2b	Sfswap	Apoe*App*Camk2b*Sfswap	Astrocytes	Excitatory.neurons	0.882099167335718	0.854972985187045	0.0450101885698034	0.0450101885698034	0	0	1.40601541244102	1.40601541244102	0.280287075192609	0.0549154263258253	0.0113649464792367	0.0113649464792367	0.0162578471934896	0.00176361270113392	NA	NA	NA	NA	0.334025865475259	0.334025865475259	0.0189373340049092	0.0189373340049092	NA	NA	NA	NA	-0.0151694868116274	-0.0151694868116274	NA	NA	4	0	2	0	0	1	NA	NA	Camk2b	NA	NA
279	18401	Apoe	App	Camk2b	Adgrl1	Apoe*App*Camk2b*Adgrl1	Astrocytes	Excitatory.neurons	0.926494645346593	0.901233997767833	0.0398373023517899	0.0398373023517899	0	0	1.40601541244102	1.40601541244102	0.280287075192609	0.0549154263258253	0.0113649464792367	0.0113649464792367	-0.0944250552684383	-0.0638015884682287	NA	NA	NA	NA	0.334025865475259	0.334025865475259	0.00063251012266027	0.00013749257380983	NA	NA	NA	NA	-0.0151694868116274	-0.0151694868116274	NA	NA	3	1	2	0	0	1	NA	NA	Camk2b	NA	NA
280	18402	Apoe	App	Camk2b	Kcnj6	Apoe*App*Camk2b*Kcnj6	Astrocytes	Excitatory.neurons	0.899364561525326	0.894481212646478	0.0078461086988587	0.0078461086988587	0	0	1.40601541244102	1.40601541244102	0.280287075192609	0.0549154263258253	0.0113649464792367	0.0113649464792367	-0.0912648981147268	-0.00297656842654449	NA	NA	NA	NA	0.334025865475259	0.334025865475259	0.0211949360805709	0.0169130986235437	NA	NA	NA	NA	-0.0151694868116274	-0.0151694868116274	NA	NA	3	1	2	0	0	1	NA	NA	Camk2b	NA	NA
281	18403	Apoe	App	Camk2b	Fgf12	Apoe*App*Camk2b*Fgf12	Astrocytes	Excitatory.neurons	0.844770182071172	0.837711354618689	0.0120913108857682	0.0120913108857682	0	0	1.40601541244102	1.40601541244102	0.280287075192609	0.0549154263258253	0.0113649464792367	0.0113649464792367	0.00090852705674248	0.00090852705674248	NA	NA	NA	NA	0.334025865475259	0.334025865475259	-0.242310060657674	-0.242310060657674	NA	NA	NA	NA	-0.0151694868116274	-0.0151694868116274	NA	NA	4	0	1	1	0	1	NA	NA	Camk2b	NA	NA
282	18404	Apoe	App	Camk2b	Herc1	Apoe*App*Camk2b*Herc1	Astrocytes	Excitatory.neurons	0.953635725451173	0.9457643673417	0.0119449180895785	0.0119449180895785	0	0	1.40601541244102	1.40601541244102	0.280287075192609	0.0549154263258253	0.0113649464792367	0.0113649464792367	0.0630006979562429	0.0395902591952323	NA	NA	NA	NA	0.334025865475259	0.334025865475259	0.0861287752368953	0.0173507001704912	NA	NA	NA	NA	-0.0151694868116274	-0.0151694868116274	NA	NA	4	0	2	0	0	1	NA	NA	Camk2b	NA	NA
283	18405	Apoe	App	Camk2b	Atp8a2	Apoe*App*Camk2b*Atp8a2	Astrocytes	Excitatory.neurons	0.85744459573082	0.85260368507854	0.00815862085457307	0.00815862085457307	0	0	1.40601541244102	1.40601541244102	0.280287075192609	0.0549154263258253	0.0113649464792367	0.0113649464792367	0.119764926214529	0.0367886156307415	NA	NA	NA	NA	0.334025865475259	0.334025865475259	0.0201003861950696	0.0104159235401694	NA	NA	NA	NA	-0.0151694868116274	-0.0151694868116274	NA	NA	4	0	2	0	0	1	NA	NA	Camk2b	NA	NA
284	18406	Apoe	App	Camk2b	Ncoa7	Apoe*App*Camk2b*Ncoa7	Astrocytes	Excitatory.neurons	0.890342684378683	0.884131443559034	0.0100884811127401	0.0100884811127401	0	0	1.40601541244102	1.40601541244102	0.280287075192609	0.0549154263258253	0.0113649464792367	0.0113649464792367	0.0381471816707312	0.0381471816707312	NA	NA	NA	NA	0.334025865475259	0.334025865475259	0.0310813616410062	0.0261775020072668	NA	NA	NA	NA	-0.0151694868116274	-0.0151694868116274	NA	NA	4	0	2	0	0	1	NA	NA	Camk2b	NA	NA
285	18407	Apoe	App	Camk2b	Tenm4	Apoe*App*Camk2b*Tenm4	Astrocytes	Excitatory.neurons	0.910911686839851	0.902184860443993	0.0138728115544065	0.0138728115544065	0	0	1.40601541244102	1.40601541244102	0.280287075192609	0.0549154263258253	0.0113649464792367	0.0113649464792367	-0.0578941689795263	-0.0578941689795263	NA	NA	NA	NA	0.334025865475259	0.334025865475259	0.0678123475276566	0.0497054701165023	NA	NA	NA	NA	-0.0151694868116274	-0.0151694868116274	NA	NA	3	1	2	0	0	1	NA	NA	Camk2b	NA	NA
286	18408	Apoe	App	Camk2b	Kcnh1	Apoe*App*Camk2b*Kcnh1	Astrocytes	Excitatory.neurons	0.857733283722919	0.851181098300676	0.0110500580595215	0.0110500580595215	0	0	1.40601541244102	1.40601541244102	0.280287075192609	0.0549154263258253	0.0113649464792367	0.0113649464792367	0.0917591403678376	0.0160376292206096	NA	NA	NA	NA	0.334025865475259	0.334025865475259	-0.103628313324865	-0.103628313324865	NA	NA	NA	NA	-0.0151694868116274	-0.0151694868116274	NA	NA	4	0	1	1	0	1	NA	NA	Camk2b	NA	NA
287	18409	Apoe	App	Camk2b	Sfpq	Apoe*App*Camk2b*Sfpq	Astrocytes	Excitatory.neurons	0.95523137560477	0.952069051754774	0.00477899972420142	0.00477899972420142	0	0	1.40601541244102	1.40601541244102	0.280287075192609	0.0549154263258253	0.0113649464792367	0.0113649464792367	0.131486474422535	0.131486474422535	NA	NA	NA	NA	0.334025865475259	0.334025865475259	-0.280752157311476	-0.165496454122363	NA	NA	NA	NA	-0.0151694868116274	-0.0151694868116274	NA	NA	4	0	1	1	0	1	NA	NA	Camk2b	NA	NA
288	18410	Apoe	App	Camk2b	Garnl3	Apoe*App*Camk2b*Garnl3	Astrocytes	Excitatory.neurons	0.889423577743045	0.870650733005631	0.0307416260560429	0.0307416260560429	0	0	1.40601541244102	1.40601541244102	0.280287075192609	0.0549154263258253	0.0113649464792367	0.0113649464792367	-0.110521771942276	-0.0487668668830821	NA	NA	NA	NA	0.334025865475259	0.334025865475259	-0.0042052937649363	-0.0042052937649363	NA	NA	NA	NA	-0.0151694868116274	-0.0151694868116274	NA	NA	3	1	1	1	0	1	NA	NA	Camk2b	NA	NA
289	18411	Apoe	App	Camk2g	Bsn	Apoe*App*Camk2g*Bsn	Astrocytes	Excitatory.neurons	0.666374847077645	0.653420418315372	0.028279551365224	0.028279551365224	0	0	1.40601541244102	1.40601541244102	0.280287075192609	0.0549154263258253	0.0226185313232461	0.0226185313232461	-0.0667703501716875	-0.0667703501716875	NA	NA	NA	NA	0.227250220098328	0.227250220098328	0.0786212519700168	0.0786212519700168	NA	NA	NA	NA	NA	NA	NA	NA	3	1	2	0	0	0	NA	NA	Camk2g	NA	NA
290	18412	Apoe	App	Camk2g	Atp1a3	Apoe*App*Camk2g*Atp1a3	Astrocytes	Excitatory.neurons	0.871115892755838	0.876341517031088	-0.00861867754734871	-0.00861867754734871	0	0	1.40601541244102	1.40601541244102	0.280287075192609	0.0549154263258253	0.0226185313232461	0.0226185313232461	0.00368714323797167	0.00368714323797167	NA	NA	NA	NA	0.227250220098328	0.227250220098328	-0.0987466154048086	-0.095108716197093	NA	NA	NA	NA	NA	NA	0.42148243616376	0.42148243616376	4	0	1	1	1	0	NA	NA	Camk2g	NA	NA
291	18413	Apoe	App	Camk2g	Map2	Apoe*App*Camk2g*Map2	Astrocytes	Excitatory.neurons	0.863079051981856	0.861366286233433	0.00286252846519299	0.00286252846519299	0	0	1.40601541244102	1.40601541244102	0.280287075192609	0.0549154263258253	0.0226185313232461	0.0226185313232461	0	0	NA	NA	NA	NA	0.227250220098328	0.227250220098328	0.0428830570408077	0.0428830570408077	NA	NA	NA	NA	NA	NA	NA	NA	3	0	2	0	0	0	NA	NA	Camk2g	NA	NA
292	18414	Apoe	App	Camk2g	Dbn1	Apoe*App*Camk2g*Dbn1	Astrocytes	Excitatory.neurons	0.759210942109942	0.702998290510304	0.110827865175872	0.110827865175872	0	0	1.40601541244102	1.40601541244102	0.280287075192609	0.0549154263258253	0.0226185313232461	0.0226185313232461	-0.0518688862757267	-0.0518688862757267	NA	NA	NA	NA	0.227250220098328	0.227250220098328	-0.10743097962748	-0.100407880778069	NA	NA	NA	NA	NA	NA	NA	NA	3	1	1	1	0	0	NA	NA	Camk2g	NA	NA
293	18415	Apoe	App	Camk2g	Tcf4	Apoe*App*Camk2g*Tcf4	Astrocytes	Excitatory.neurons	0.854472336752005	0.847856179683839	0.0112010622924652	0.0112010622924652	0	0	1.40601541244102	1.40601541244102	0.280287075192609	0.0549154263258253	0.0226185313232461	0.0226185313232461	NA	NA	NA	NA	NA	NA	0.227250220098328	0.227250220098328	0.0390485143029116	0.0111455097402429	NA	NA	NA	NA	NA	NA	NA	NA	3	0	2	0	0	0	NA	NA	Camk2g	NA	NA
294	18416	Apoe	App	Camk2g	Sgsm1	Apoe*App*Camk2g*Sgsm1	Astrocytes	Excitatory.neurons	0.154422261030704	0.121285362632276	0.345941428982991	0.107011213715104	0	0	1.40601541244102	1.40601541244102	0.280287075192609	0.0549154263258253	0.0226185313232461	0.0226185313232461	0.0836280918126832	0.0836280918126832	NA	NA	NA	NA	0.227250220098328	0.227250220098328	-0.00091029913847948	-0.00091029913847948	NA	NA	NA	NA	NA	NA	NA	NA	4	0	1	1	0	0	NA	NA	Camk2g	NA	NA
295	18417	Apoe	App	Camk2g	Mapt	Apoe*App*Camk2g*Mapt	Astrocytes	Excitatory.neurons	0.836788087264561	0.834459826235468	0.00401491348808781	0.00401491348808781	0	0	1.40601541244102	1.40601541244102	0.280287075192609	0.0549154263258253	0.0226185313232461	0.0226185313232461	-0.0587333959517556	-0.0587333959517556	NA	NA	NA	NA	0.227250220098328	0.227250220098328	-0.0877956564046594	-0.0877956564046594	NA	NA	NA	NA	NA	NA	0.224403999268367	0.173750332867618	3	1	1	1	1	0	NA	NA	Camk2g	NA	NA
296	18418	Apoe	App	Camk2g	Dclk1	Apoe*App*Camk2g*Dclk1	Astrocytes	Excitatory.neurons	0.873144649363728	0.8672538080417	0.00975519681741965	0.00975519681741965	0	0	1.40601541244102	1.40601541244102	0.280287075192609	0.0549154263258253	0.0226185313232461	0.0226185313232461	0.0979484894942428	0.0979484894942428	NA	NA	NA	NA	0.227250220098328	0.227250220098328	0.284614034743482	0.284614034743482	NA	NA	NA	NA	NA	NA	NA	NA	4	0	2	0	0	0	NA	NA	Camk2g	NA	NA
297	18419	Apoe	App	Camk2g	Ildr2	Apoe*App*Camk2g*Ildr2	Astrocytes	Excitatory.neurons	0.615046865136042	0.600574217449387	0.0342973700084501	0.0342973700084501	0	0	1.40601541244102	1.40601541244102	0.280287075192609	0.0549154263258253	0.0226185313232461	0.0226185313232461	-0.0978749293684702	-0.0650272898760425	NA	NA	NA	NA	0.227250220098328	0.227250220098328	0.0558452210611964	0.054411637018718	NA	NA	NA	NA	NA	NA	0.185771227282699	0.185771227282699	3	1	2	0	1	0	NA	NA	Camk2g	NA	NA
298	18420	Apoe	App	Camk2g	Dgkh	Apoe*App*Camk2g*Dgkh	Astrocytes	Excitatory.neurons	0.62985843612488	0.564522734419054	0.157731279736811	0.157731279736811	0	0	1.40601541244102	1.40601541244102	0.280287075192609	0.0549154263258253	0.0226185313232461	0.0226185313232461	0.0197378322799507	0.0197378322799507	NA	NA	NA	NA	0.227250220098328	0.227250220098328	-0.0823192513139163	-0.0186746413860026	NA	NA	NA	NA	NA	NA	NA	NA	4	0	1	1	0	0	NA	NA	Camk2g	NA	NA
299	18421	Apoe	App	Camk2g	Sptbn1	Apoe*App*Camk2g*Sptbn1	Astrocytes	Excitatory.neurons	0.831076598674418	0.820943875717538	0.0176764583803223	0.0176764583803223	0	0	1.40601541244102	1.40601541244102	0.280287075192609	0.0549154263258253	0.0226185313232461	0.0226185313232461	-0.0121341179031927	-0.0121341179031927	NA	NA	NA	NA	0.227250220098328	0.227250220098328	0.0972741525430889	0.0972741525430889	NA	NA	NA	NA	NA	NA	-0.0298691423736004	-0.0160957183179625	3	1	2	0	0	1	NA	NA	Camk2g	NA	NA
300	18422	Apoe	App	Camk2g	Wnk2	Apoe*App*Camk2g*Wnk2	Astrocytes	Excitatory.neurons	0.569551170508213	0.488751833445835	0.220305388597256	0.220305388597256	0	0	1.40601541244102	1.40601541244102	0.280287075192609	0.0549154263258253	0.0226185313232461	0.0226185313232461	-0.0745055362633006	-0.0745055362633006	NA	NA	NA	NA	0.227250220098328	0.227250220098328	0.126574505061363	0.0902727471083453	NA	NA	NA	NA	NA	NA	NA	NA	3	1	2	0	0	0	NA	NA	Camk2g	NA	NA
301	18423	Apoe	App	Camk2g	Shank1	Apoe*App*Camk2g*Shank1	Astrocytes	Excitatory.neurons	0.613434098934624	0.491694124328714	0.318566016035017	0.318566016035017	0	0	1.40601541244102	1.40601541244102	0.280287075192609	0.0549154263258253	0.0226185313232461	0.0226185313232461	-0.0594541237309748	-0.0594541237309748	NA	NA	NA	NA	0.227250220098328	0.227250220098328	0.36768647552059	0.36768647552059	NA	NA	NA	NA	NA	NA	0.0562230082555687	0.0562230082555687	3	1	2	0	1	0	NA	NA	Camk2g	NA	NA
302	18424	Apoe	App	Camk2g	Shank2	Apoe*App*Camk2g*Shank2	Astrocytes	Excitatory.neurons	0.157003700414419	0.157709164245171	-0.00642708880482351	-0.00205947677313869	0	0	1.40601541244102	1.40601541244102	0.280287075192609	0.0549154263258253	0.0226185313232461	0.0226185313232461	-0.0621629530312491	-0.0621629530312491	NA	NA	NA	NA	0.227250220098328	0.227250220098328	0.218309869926104	0.218309869926104	NA	NA	NA	NA	NA	NA	0.223116856865286	0.223116856865286	3	1	2	0	1	0	NA	NA	Camk2g	NA	NA
303	18425	Apoe	App	Camk2g	Sphkap	Apoe*App*Camk2g*Sphkap	Astrocytes	Excitatory.neurons	0.182948453455143	0.175575979050666	0.0590124511649794	0.0240778505991893	0	0	1.40601541244102	1.40601541244102	0.280287075192609	0.0549154263258253	0.0226185313232461	0.0226185313232461	-0.039744067717829	-0.0388324014442293	NA	NA	NA	NA	0.227250220098328	0.227250220098328	0.225912453166763	0.210760094256221	NA	NA	NA	NA	NA	NA	NA	NA	3	1	2	0	0	0	NA	NA	Camk2g	NA	NA
304	18426	Apoe	App	Camk2g	Slc1a2	Apoe*App*Camk2g*Slc1a2	Astrocytes	Excitatory.neurons	0.834948649886438	0.835951339499007	-0.00172942257637513	-0.00172942257637513	0	0	1.40601541244102	1.40601541244102	0.280287075192609	0.0549154263258253	0.0226185313232461	0.0226185313232461	0.312208522724154	0.312208522724154	NA	NA	NA	NA	0.227250220098328	0.227250220098328	0.26451652882454	0.26451652882454	NA	NA	NA	NA	NA	NA	0.398416808095812	0.267455395407882	4	0	2	0	1	0	NA	NA	Camk2g	NA	NA
305	18427	Apoe	App	Camk2g	Pclo	Apoe*App*Camk2g*Pclo	Astrocytes	Excitatory.neurons	0.811509200752608	0.794868137578015	0.0298547305832432	0.0298547305832432	0	0	1.40601541244102	1.40601541244102	0.280287075192609	0.0549154263258253	0.0226185313232461	0.0226185313232461	-0.0190919415985818	-0.0190919415985818	NA	NA	NA	NA	0.227250220098328	0.227250220098328	0.0210703658367088	0.0210703658367088	NA	NA	NA	NA	NA	NA	NA	NA	3	1	2	0	0	0	NA	NA	Camk2g	NA	NA
306	18428	Apoe	App	Camk2g	R3hdm1	Apoe*App*Camk2g*R3hdm1	Astrocytes	Excitatory.neurons	0.888143960449517	0.883891955655886	0.00691570888784283	0.00691570888784283	0	0	1.40601541244102	1.40601541244102	0.280287075192609	0.0549154263258253	0.0226185313232461	0.0226185313232461	0.0786067082448014	0.00041592281206344	NA	NA	NA	NA	0.227250220098328	0.227250220098328	0.104134322990235	0.0988601554327813	NA	NA	NA	NA	NA	NA	NA	NA	4	0	2	0	0	0	NA	NA	Camk2g	NA	NA
307	18429	Apoe	App	Camk2g	R3hdm2	Apoe*App*Camk2g*R3hdm2	Astrocytes	Excitatory.neurons	0.646055199474703	0.613804529898161	0.0737609971002047	0.0737609971002047	0	0	1.40601541244102	1.40601541244102	0.280287075192609	0.0549154263258253	0.0226185313232461	0.0226185313232461	-0.209408693008707	-0.00453310557891208	NA	NA	NA	NA	0.227250220098328	0.227250220098328	-0.254293486805859	-0.254293486805859	NA	NA	NA	NA	NA	NA	NA	NA	3	1	1	1	0	0	NA	NA	Camk2g	NA	NA
308	18430	Apoe	App	Camk2g	Trio	Apoe*App*Camk2g*Trio	Astrocytes	Excitatory.neurons	0.652730352069907	0.601671668744136	0.11732343556495	0.11732343556495	0	0	1.40601541244102	1.40601541244102	0.280287075192609	0.0549154263258253	0.0226185313232461	0.0226185313232461	-0.0426300006125516	-0.0426300006125516	NA	NA	NA	NA	0.227250220098328	0.227250220098328	0.0684716823147198	0.0288615302405399	NA	NA	NA	NA	NA	NA	NA	NA	3	1	2	0	0	0	NA	NA	Camk2g	NA	NA
309	18431	Apoe	App	Camk2g	Scn8a	Apoe*App*Camk2g*Scn8a	Astrocytes	Excitatory.neurons	0.822208400619466	0.814608425781315	0.01338102518282	0.01338102518282	0	0	1.40601541244102	1.40601541244102	0.280287075192609	0.0549154263258253	0.0226185313232461	0.0226185313232461	0.203919493858857	0.106851893779036	NA	NA	NA	NA	0.227250220098328	0.227250220098328	-0.109954303908148	-0.109412987265424	NA	NA	NA	NA	NA	NA	NA	NA	4	0	1	1	0	0	NA	NA	Camk2g	NA	NA
310	18432	Apoe	App	Camk2g	Dlgap4	Apoe*App*Camk2g*Dlgap4	Astrocytes	Excitatory.neurons	0.556640949864995	0.431541334440071	0.366498502207218	0.366498502207218	0	0	1.40601541244102	1.40601541244102	0.280287075192609	0.0549154263258253	0.0226185313232461	0.0226185313232461	-0.0155995215086699	-0.0155995215086699	NA	NA	NA	NA	0.227250220098328	0.227250220098328	-0.00576765228111664	-0.00576765228111664	NA	NA	NA	NA	NA	NA	NA	NA	3	1	1	1	0	0	NA	NA	Camk2g	NA	NA
311	18433	Apoe	App	Camk2g	Syne1	Apoe*App*Camk2g*Syne1	Astrocytes	Excitatory.neurons	0.852629764643183	0.844174966924011	0.0143604444075298	0.0143604444075298	0	0	1.40601541244102	1.40601541244102	0.280287075192609	0.0549154263258253	0.0226185313232461	0.0226185313232461	0.074499896647694	0.074499896647694	NA	NA	NA	NA	0.227250220098328	0.227250220098328	-0.0113108575928905	-0.00713522485247723	NA	NA	NA	NA	NA	NA	NA	NA	4	0	1	1	0	0	NA	NA	Camk2g	NA	NA
312	18434	Apoe	App	Camk2g	Raph1	Apoe*App*Camk2g*Raph1	Astrocytes	Excitatory.neurons	0.6992332952188	0.65252470008744	0.099593897766808	0.099593897766808	0	0	1.40601541244102	1.40601541244102	0.280287075192609	0.0549154263258253	0.0226185313232461	0.0226185313232461	-0.148167104601353	-0.0899266084270841	NA	NA	NA	NA	0.227250220098328	0.227250220098328	-0.0210113827716856	-0.0210113827716856	NA	NA	NA	NA	NA	NA	NA	NA	3	1	1	1	0	0	NA	NA	Camk2g	NA	NA
313	18435	Apoe	App	Camk2g	Cnksr2	Apoe*App*Camk2g*Cnksr2	Astrocytes	Excitatory.neurons	0.794937269771447	0.791199448753732	0.00679103472669848	0.00679103472669848	0	0	1.40601541244102	1.40601541244102	0.280287075192609	0.0549154263258253	0.0226185313232461	0.0226185313232461	-0.062639733049924	-0.062639733049924	NA	NA	NA	NA	0.227250220098328	0.227250220098328	0.215400990203881	0.215400990203881	NA	NA	NA	NA	NA	NA	NA	NA	3	1	2	0	0	0	NA	NA	Camk2g	NA	NA
314	18436	Apoe	App	Camk2g	Pak1	Apoe*App*Camk2g*Pak1	Astrocytes	Excitatory.neurons	0.573323308254463	0.557363645601129	0.0406581006083149	0.0406581006083149	0	0	1.40601541244102	1.40601541244102	0.280287075192609	0.0549154263258253	0.0226185313232461	0.0226185313232461	-0.0705031029517942	-0.0705031029517942	NA	NA	NA	NA	0.227250220098328	0.227250220098328	-0.1241180737415	-0.115173629724677	NA	NA	NA	NA	NA	NA	NA	NA	3	1	1	1	0	0	NA	NA	Camk2g	NA	NA
315	18437	Apoe	App	Camk2g	Scn1a	Apoe*App*Camk2g*Scn1a	Astrocytes	Excitatory.neurons	0.699637299407712	0.667539797299638	0.0676543494515009	0.0676543494515009	0	0	1.40601541244102	1.40601541244102	0.280287075192609	0.0549154263258253	0.0226185313232461	0.0226185313232461	-0.0036300642459595	-0.0036300642459595	NA	NA	NA	NA	0.227250220098328	0.227250220098328	0.380273717447586	0.332643571922124	NA	NA	NA	NA	NA	NA	NA	NA	3	1	2	0	0	0	NA	NA	Camk2g	NA	NA
316	18438	Apoe	App	Camk2g	Atxn2	Apoe*App*Camk2g*Atxn2	Astrocytes	Excitatory.neurons	0.665203568282139	0.611385561555241	0.121522813040138	0.121522813040138	0	0	1.40601541244102	1.40601541244102	0.280287075192609	0.0549154263258253	0.0226185313232461	0.0226185313232461	0.00430244092839193	0.00068690153465663	NA	NA	NA	NA	0.227250220098328	0.227250220098328	0.0979544432813367	0.0778416544204183	NA	NA	NA	NA	NA	NA	NA	NA	4	0	2	0	0	0	NA	NA	Camk2g	NA	NA
317	18439	Apoe	App	Camk2g	Mycbp2	Apoe*App*Camk2g*Mycbp2	Astrocytes	Excitatory.neurons	0.858572470914832	0.85079258119741	0.0131171144583797	0.0131171144583797	0	0	1.40601541244102	1.40601541244102	0.280287075192609	0.0549154263258253	0.0226185313232461	0.0226185313232461	0.0254551992897015	0.0254551992897015	NA	NA	NA	NA	0.227250220098328	0.227250220098328	0.04653919200145	0.0328022859632292	NA	NA	NA	NA	NA	NA	NA	NA	4	0	2	0	0	0	NA	NA	Camk2g	NA	NA
318	18440	Apoe	App	Camk2g	Srrm2	Apoe*App*Camk2g*Srrm2	Astrocytes	Excitatory.neurons	0.878175870556117	0.870238462178946	0.0130841458263659	0.0130841458263659	0	0	1.40601541244102	1.40601541244102	0.280287075192609	0.0549154263258253	0.0226185313232461	0.0226185313232461	0.0481617008947143	0.0481617008947143	NA	NA	NA	NA	0.227250220098328	0.227250220098328	-0.0207817802096738	-0.0207817802096738	NA	NA	NA	NA	NA	NA	NA	NA	4	0	1	1	0	0	NA	NA	Camk2g	NA	NA
319	18441	Apoe	App	Camk2g	Mical3	Apoe*App*Camk2g*Mical3	Astrocytes	Excitatory.neurons	0.700213519685069	0.657254209376148	0.0912089701333722	0.0912089701333722	0	0	1.40601541244102	1.40601541244102	0.280287075192609	0.0549154263258253	0.0226185313232461	0.0226185313232461	-0.0669315909918395	-0.0669315909918395	NA	NA	NA	NA	0.227250220098328	0.227250220098328	-0.0926405750591754	-0.0926405750591754	NA	NA	NA	NA	NA	NA	NA	NA	3	1	1	1	0	0	NA	NA	Camk2g	NA	NA
320	18442	Apoe	App	Camk2g	Ank3	Apoe*App*Camk2g*Ank3	Astrocytes	Excitatory.neurons	0.857431366850862	0.848725339278698	0.0147062052539072	0.0147062052539072	0	0	1.40601541244102	1.40601541244102	0.280287075192609	0.0549154263258253	0.0226185313232461	0.0226185313232461	-0.0433538482184837	-0.0433538482184837	NA	NA	NA	NA	0.227250220098328	0.227250220098328	0.00412122690669944	0.00304112002590011	NA	NA	NA	NA	NA	NA	NA	NA	3	1	2	0	0	0	NA	NA	Camk2g	NA	NA
321	18443	Apoe	App	Camk2g	Unc13a	Apoe*App*Camk2g*Unc13a	Astrocytes	Excitatory.neurons	0.756205074073908	0.678155516635371	0.15694211038699	0.15694211038699	0	0	1.40601541244102	1.40601541244102	0.280287075192609	0.0549154263258253	0.0226185313232461	0.0226185313232461	-0.0137261393989296	-0.0137261393989296	NA	NA	NA	NA	0.227250220098328	0.227250220098328	-0.204476844247519	-0.204476844247519	NA	NA	NA	NA	NA	NA	NA	NA	3	1	1	1	0	0	NA	NA	Camk2g	NA	NA
322	18444	Apoe	App	Camk2g	Hdac4	Apoe*App*Camk2g*Hdac4	Astrocytes	Excitatory.neurons	0.161545613116115	0.119643644743551	0.430092700807633	0.143436538729398	0	0	1.40601541244102	1.40601541244102	0.280287075192609	0.0549154263258253	0.0226185313232461	0.0226185313232461	-0.0949008538698182	-0.01362015841052	NA	NA	NA	NA	0.227250220098328	0.227250220098328	0.0951205436706509	0.0474663702071875	NA	NA	NA	NA	NA	NA	NA	NA	3	1	2	0	0	0	NA	NA	Camk2g	NA	NA
323	18445	Apoe	App	Camk2g	Stxbp1	Apoe*App*Camk2g*Stxbp1	Astrocytes	Excitatory.neurons	0.76888176606116	0.745848363969135	0.0438215463621638	0.0438215463621638	0	0	1.40601541244102	1.40601541244102	0.280287075192609	0.0549154263258253	0.0226185313232461	0.0226185313232461	-0.114295838194988	-0.114295838194988	NA	NA	NA	NA	0.227250220098328	0.227250220098328	-0.0157074269581313	-0.0157074269581313	NA	NA	NA	NA	NA	NA	-0.0663138678847396	-0.0622777473827051	3	1	1	1	0	1	NA	NA	Camk2g	NA	NA
324	18446	Apoe	App	Camk2g	Arfgef3	Apoe*App*Camk2g*Arfgef3	Astrocytes	Excitatory.neurons	0.690742394144828	0.670954972636112	0.0418703142070188	0.0418703142070188	0	0	1.40601541244102	1.40601541244102	0.280287075192609	0.0549154263258253	0.0226185313232461	0.0226185313232461	0.540781360372942	0.540781360372942	NA	NA	NA	NA	0.227250220098328	0.227250220098328	0.394138757192752	0.394138757192752	NA	NA	NA	NA	NA	NA	NA	NA	4	0	2	0	0	0	NA	NA	Camk2g	NA	NA
325	18447	Apoe	App	Camk2g	Sipa1l1	Apoe*App*Camk2g*Sipa1l1	Astrocytes	Excitatory.neurons	0.778966909091829	0.755554920075984	0.0439681026122493	0.0439681026122493	0	0	1.40601541244102	1.40601541244102	0.280287075192609	0.0549154263258253	0.0226185313232461	0.0226185313232461	-0.108334218189873	-0.108334218189873	NA	NA	NA	NA	0.227250220098328	0.227250220098328	0.145603101357444	0.131606217085082	NA	NA	NA	NA	NA	NA	NA	NA	3	1	2	0	0	0	NA	NA	Camk2g	NA	NA
326	18448	Apoe	App	Camk2g	Nbea	Apoe*App*Camk2g*Nbea	Astrocytes	Excitatory.neurons	0.81438933095971	0.783993809221512	0.0548078034947712	0.0548078034947712	0	0	1.40601541244102	1.40601541244102	0.280287075192609	0.0549154263258253	0.0226185313232461	0.0226185313232461	0.0342476595183641	0.0342476595183641	NA	NA	NA	NA	0.227250220098328	0.227250220098328	0.0230690205001408	0.0230690205001408	NA	NA	NA	NA	NA	NA	NA	NA	4	0	2	0	0	0	NA	NA	Camk2g	NA	NA
327	18449	Apoe	App	Camk2g	Cacna1g	Apoe*App*Camk2g*Cacna1g	Astrocytes	Excitatory.neurons	0.124419671933153	0.0966113099778289	0.361643426923174	0.0770012984285902	0	0	1.40601541244102	1.40601541244102	0.280287075192609	0.0549154263258253	0.0226185313232461	0.0226185313232461	0.18488128289761	0.00017481828113838	NA	NA	NA	NA	0.227250220098328	0.227250220098328	0.174742252366931	0.171723974363168	NA	NA	NA	NA	NA	NA	NA	NA	4	0	2	0	0	0	NA	NA	Camk2g	NA	NA
328	18450	Apoe	App	Camk2g	Rph3a	Apoe*App*Camk2g*Rph3a	Astrocytes	Excitatory.neurons	0.568918284609311	0.461057863855101	0.302681546462935	0.302681546462935	0	0	1.40601541244102	1.40601541244102	0.280287075192609	0.0549154263258253	0.0226185313232461	0.0226185313232461	-0.0371665709306513	-0.0371665709306513	NA	NA	NA	NA	0.227250220098328	0.227250220098328	0.602196180779892	0.602196180779892	NA	NA	NA	NA	NA	NA	NA	NA	3	1	2	0	0	0	NA	NA	Camk2g	NA	NA
329	18451	Apoe	App	Camk2g	Add2	Apoe*App*Camk2g*Add2	Astrocytes	Excitatory.neurons	0.776634723560514	0.764555259189718	0.0225861228707242	0.0225861228707242	0	0	1.40601541244102	1.40601541244102	0.280287075192609	0.0549154263258253	0.0226185313232461	0.0226185313232461	0.028589048854479	0.028589048854479	NA	NA	NA	NA	0.227250220098328	0.227250220098328	-0.0697288755612792	-0.0697288755612792	NA	NA	NA	NA	NA	NA	NA	NA	4	0	1	1	0	0	NA	NA	Camk2g	NA	NA
330	18452	Apoe	App	Camk2g	Dclk2	Apoe*App*Camk2g*Dclk2	Astrocytes	Excitatory.neurons	0.11980224871012	0.119085538170015	0.00858489179929048	0.00170893534840646	0	0	1.40601541244102	1.40601541244102	0.280287075192609	0.0549154263258253	0.0226185313232461	0.0226185313232461	-0.0302734973445733	-0.0302734973445733	NA	NA	NA	NA	0.227250220098328	0.227250220098328	0.252657654322023	0.252657654322023	NA	NA	NA	NA	NA	NA	NA	NA	3	1	2	0	0	0	NA	NA	Camk2g	NA	NA
331	18453	Apoe	App	Camk2g	Dmxl2	Apoe*App*Camk2g*Dmxl2	Astrocytes	Excitatory.neurons	0.694186976988408	0.663660648171239	0.0647831158732824	0.0647831158732824	0	0	1.40601541244102	1.40601541244102	0.280287075192609	0.0549154263258253	0.0226185313232461	0.0226185313232461	0	0	NA	NA	NA	NA	0.227250220098328	0.227250220098328	-0.0938562637608501	-0.0938562637608501	NA	NA	NA	NA	NA	NA	NA	NA	3	0	1	1	0	0	NA	NA	Camk2g	NA	NA
332	18454	Apoe	App	Camk2g	Oxr1	Apoe*App*Camk2g*Oxr1	Astrocytes	Excitatory.neurons	0.786868181962568	0.775957657155467	0.0201182965106361	0.0201182965106361	0	0	1.40601541244102	1.40601541244102	0.280287075192609	0.0549154263258253	0.0226185313232461	0.0226185313232461	-0.110215541489357	-0.110215541489357	NA	NA	NA	NA	0.227250220098328	0.227250220098328	0.109853404550936	0.109853404550936	NA	NA	NA	NA	NA	NA	NA	NA	3	1	2	0	0	0	NA	NA	Camk2g	NA	NA
333	18455	Apoe	App	Camk2g	Arhgef7	Apoe*App*Camk2g*Arhgef7	Astrocytes	Excitatory.neurons	0.172981951618221	0.139222370733492	0.311221121104786	0.116091870262547	0	0	1.40601541244102	1.40601541244102	0.280287075192609	0.0549154263258253	0.0226185313232461	0.0226185313232461	-0.0663766289341349	-0.0663766289341349	NA	NA	NA	NA	0.227250220098328	0.227250220098328	-0.0478901028671632	-0.0478901028671632	NA	NA	NA	NA	NA	NA	0.146113914600946	0.0131614475597992	3	1	1	1	1	0	NA	NA	Camk2g	NA	NA
334	18456	Apoe	App	Camk2g	Iqsec2	Apoe*App*Camk2g*Iqsec2	Astrocytes	Excitatory.neurons	0.173933101361569	0.154112061425168	0.173492432259118	0.065292261655512	0	0	1.40601541244102	1.40601541244102	0.280287075192609	0.0549154263258253	0.0226185313232461	0.0226185313232461	-0.141749702109015	-0.141749702109015	NA	NA	NA	NA	0.227250220098328	0.227250220098328	-0.0146605159529727	-0.0146605159529727	NA	NA	NA	NA	NA	NA	0.0971858142907579	0.0971858142907579	3	1	1	1	1	0	NA	NA	Camk2g	NA	NA
335	18457	Apoe	App	Camk2g	Camk2a	Apoe*App*Camk2g*Camk2a	Astrocytes	Excitatory.neurons	0.875291857622331	0.870669765988142	0.00762978332145247	0.00762978332145247	0	0	1.40601541244102	1.40601541244102	0.280287075192609	0.0549154263258253	0.0226185313232461	0.0226185313232461	-0.182311504194315	-0.182311504194315	NA	NA	NA	NA	0.227250220098328	0.227250220098328	0.122084374407908	0.122084374407908	NA	NA	NA	NA	NA	NA	0.0849013488994906	0.0849013488994906	3	1	2	0	1	0	NA	NA	Camk2g	NA	NA
336	18458	Apoe	App	Camk2g	Stxbp5	Apoe*App*Camk2g*Stxbp5	Astrocytes	Excitatory.neurons	0.492139717968052	0.158115338473042	1.63192353767793	1.63192353767793	0	0	1.40601541244102	1.40601541244102	0.280287075192609	0.0549154263258253	0.0226185313232461	0.0226185313232461	-0.0656573522912547	-0.0656573522912547	NA	NA	NA	NA	0.227250220098328	0.227250220098328	-0.0828377549580764	-0.0828377549580764	NA	NA	NA	NA	NA	NA	NA	NA	3	1	1	1	0	0	NA	NA	Camk2g	NA	NA
337	18459	Apoe	App	Camk2g	Stxbp5l	Apoe*App*Camk2g*Stxbp5l	Astrocytes	Excitatory.neurons	0.763753140008997	0.696518222070247	0.132763218759405	0.132763218759405	0	0	1.40601541244102	1.40601541244102	0.280287075192609	0.0549154263258253	0.0226185313232461	0.0226185313232461	-0.0917939380115239	-0.0917939380115239	NA	NA	NA	NA	0.227250220098328	0.227250220098328	0.0338930595976329	0.0338930595976329	NA	NA	NA	NA	NA	NA	NA	NA	3	1	2	0	0	0	NA	NA	Camk2g	NA	NA
338	18460	Apoe	App	Camk2g	Cacna1a	Apoe*App*Camk2g*Cacna1a	Astrocytes	Excitatory.neurons	0.759641548828114	0.669270747504251	0.182472774070432	0.182472774070432	0	0	1.40601541244102	1.40601541244102	0.280287075192609	0.0549154263258253	0.0226185313232461	0.0226185313232461	-0.0740984385963358	-0.0740984385963358	NA	NA	NA	NA	0.227250220098328	0.227250220098328	-0.0175690146412068	-0.0175690146412068	NA	NA	NA	NA	NA	NA	NA	NA	3	1	1	1	0	0	NA	NA	Camk2g	NA	NA
339	18461	Apoe	App	Camk2g	Klc2	Apoe*App*Camk2g*Klc2	Astrocytes	Excitatory.neurons	0.518909934520227	0.48578403702608	0.0949798637958006	0.0949798637958006	0	0	1.40601541244102	1.40601541244102	0.280287075192609	0.0549154263258253	0.0226185313232461	0.0226185313232461	0.101413094924568	0.101413094924568	NA	NA	NA	NA	0.227250220098328	0.227250220098328	-0.0578159032204466	-0.0578159032204466	NA	NA	NA	NA	NA	NA	NA	NA	4	0	1	1	0	0	NA	NA	Camk2g	NA	NA
340	18462	Apoe	App	Camk2g	Bcl11a	Apoe*App*Camk2g*Bcl11a	Astrocytes	Excitatory.neurons	0.729684799126926	0.68579409870421	0.0893715514076249	0.0893715514076249	0	0	1.40601541244102	1.40601541244102	0.280287075192609	0.0549154263258253	0.0226185313232461	0.0226185313232461	-0.0922947815537301	-0.0034103207075435	NA	NA	NA	NA	0.227250220098328	0.227250220098328	-0.116590162547317	-0.113159756592512	NA	NA	NA	NA	NA	NA	NA	NA	3	1	1	1	0	0	NA	NA	Camk2g	NA	NA
341	18463	Apoe	App	Camk2g	Cadps	Apoe*App*Camk2g*Cadps	Astrocytes	Excitatory.neurons	0.806406028872288	0.772136536241848	0.062571142202419	0.062571142202419	0	0	1.40601541244102	1.40601541244102	0.280287075192609	0.0549154263258253	0.0226185313232461	0.0226185313232461	-0.0750481749620803	-0.0750481749620803	NA	NA	NA	NA	0.227250220098328	0.227250220098328	0.117927015241302	0.117927015241302	NA	NA	NA	NA	NA	NA	-0.090707236241364	-0.090707236241364	3	1	2	0	0	1	NA	NA	Camk2g	NA	NA
342	18464	Apoe	App	Camk2g	Inpp4a	Apoe*App*Camk2g*Inpp4a	Astrocytes	Excitatory.neurons	0.576138292275991	0.561082614945777	0.0381348614180065	0.0381348614180065	0	0	1.40601541244102	1.40601541244102	0.280287075192609	0.0549154263258253	0.0226185313232461	0.0226185313232461	0.0501043668220299	0.0501043668220299	NA	NA	NA	NA	0.227250220098328	0.227250220098328	0.137353068242772	0.137353068242772	NA	NA	NA	NA	NA	NA	NA	NA	4	0	2	0	0	0	NA	NA	Camk2g	NA	NA
343	18465	Apoe	App	Camk2g	Afdn	Apoe*App*Camk2g*Afdn	Astrocytes	Excitatory.neurons	0.692092050770216	0.67342865132236	0.0393811452693803	0.0393811452693803	0	0	1.40601541244102	1.40601541244102	0.280287075192609	0.0549154263258253	0.0226185313232461	0.0226185313232461	-0.0196202928242907	-0.0196202928242907	NA	NA	NA	NA	0.227250220098328	0.227250220098328	0.00799103088471948	0.00799103088471948	NA	NA	NA	NA	NA	NA	NA	NA	3	1	2	0	0	0	NA	NA	Camk2g	NA	NA
344	18466	Apoe	App	Camk2g	Cacna1e	Apoe*App*Camk2g*Cacna1e	Astrocytes	Excitatory.neurons	0.806230414302328	0.782655817737904	0.0427603717637518	0.0427603717637518	0	0	1.40601541244102	1.40601541244102	0.280287075192609	0.0549154263258253	0.0226185313232461	0.0226185313232461	-0.192298803978222	-0.192298803978222	NA	NA	NA	NA	0.227250220098328	0.227250220098328	0.0164974447042618	0.0164974447042618	NA	NA	NA	NA	NA	NA	NA	NA	3	1	2	0	0	0	NA	NA	Camk2g	NA	NA
345	18467	Apoe	App	Camk2g	Adgrb3	Apoe*App*Camk2g*Adgrb3	Astrocytes	Excitatory.neurons	0.827100342745556	0.812929280372133	0.0249021439298522	0.0249021439298522	0	0	1.40601541244102	1.40601541244102	0.280287075192609	0.0549154263258253	0.0226185313232461	0.0226185313232461	-0.0481298547466061	-0.0287613381215879	NA	NA	NA	NA	0.227250220098328	0.227250220098328	-0.176643813292356	-0.176643813292356	NA	NA	NA	NA	NA	NA	0.47440781818568	0.47440781818568	3	1	1	1	1	0	NA	NA	Camk2g	NA	NA
346	18468	Apoe	App	Camk2g	Atl1	Apoe*App*Camk2g*Atl1	Astrocytes	Excitatory.neurons	0.671840748771115	0.664604824709005	0.0155991900938006	0.0155991900938006	0	0	1.40601541244102	1.40601541244102	0.280287075192609	0.0549154263258253	0.0226185313232461	0.0226185313232461	-0.00319593140903998	-0.00319593140903998	NA	NA	NA	NA	0.227250220098328	0.227250220098328	0.0664715909946772	0.0664715909946772	NA	NA	NA	NA	NA	NA	NA	NA	3	1	2	0	0	0	NA	NA	Camk2g	NA	NA
347	18469	Apoe	App	Camk2g	Hivep3	Apoe*App*Camk2g*Hivep3	Astrocytes	Excitatory.neurons	0.67766658824973	0.658044087081471	0.0423280106200897	0.0423280106200897	0	0	1.40601541244102	1.40601541244102	0.280287075192609	0.0549154263258253	0.0226185313232461	0.0226185313232461	NA	NA	NA	NA	NA	NA	0.227250220098328	0.227250220098328	0.00779602390483295	0.00728637346037208	NA	NA	NA	NA	NA	NA	NA	NA	3	0	2	0	0	0	NA	NA	Camk2g	NA	NA
348	18470	Apoe	App	Camk2g	Cadps2	Apoe*App*Camk2g*Cadps2	Astrocytes	Excitatory.neurons	0.159550947597313	0.151437299868245	0.0748152211667254	0.0244417890753643	0	0	1.40601541244102	1.40601541244102	0.280287075192609	0.0549154263258253	0.0226185313232461	0.0226185313232461	-0.0152900916892195	-0.0152900916892195	NA	NA	NA	NA	0.227250220098328	0.227250220098328	-0.113052987328152	-0.108024413869114	NA	NA	NA	NA	NA	NA	NA	NA	3	1	1	1	0	0	NA	NA	Camk2g	NA	NA
349	18471	Apoe	App	Camk2g	Neurod2	Apoe*App*Camk2g*Neurod2	Astrocytes	Excitatory.neurons	0.104859777691268	0.0913763111449616	0.196559687948674	0.0307572192933093	0	0	1.40601541244102	1.40601541244102	0.280287075192609	0.0549154263258253	0.0226185313232461	0.0226185313232461	NA	NA	NA	NA	NA	NA	0.227250220098328	0.227250220098328	0.440985327140358	0.408628313325898	NA	NA	NA	NA	NA	NA	NA	NA	3	0	2	0	0	0	NA	NA	Camk2g	NA	NA
350	18472	Apoe	App	Camk2g	Nav3	Apoe*App*Camk2g*Nav3	Astrocytes	Excitatory.neurons	0.784213967381015	0.774403056605533	0.0181394135402958	0.0181394135402958	0	0	1.40601541244102	1.40601541244102	0.280287075192609	0.0549154263258253	0.0226185313232461	0.0226185313232461	-0.145870298840231	-0.0181655032389696	NA	NA	NA	NA	0.227250220098328	0.227250220098328	-0.0901656045951425	-0.0409617617160383	NA	NA	NA	NA	NA	NA	NA	NA	3	1	1	1	0	0	NA	NA	Camk2g	NA	NA
351	18473	Apoe	App	Camk2g	Zfr2	Apoe*App*Camk2g*Zfr2	Astrocytes	Excitatory.neurons	0.170731374030328	0.149231684499354	0.192964517506677	0.0704673827163396	0	0	1.40601541244102	1.40601541244102	0.280287075192609	0.0549154263258253	0.0226185313232461	0.0226185313232461	-0.068884194983562	-0.00047895269712803	NA	NA	NA	NA	0.227250220098328	0.227250220098328	0.543152044274248	0.543152044274248	NA	NA	NA	NA	NA	NA	NA	NA	3	1	2	0	0	0	NA	NA	Camk2g	NA	NA
352	18474	Apoe	App	Camk2g	Tacc1	Apoe*App*Camk2g*Tacc1	Astrocytes	Excitatory.neurons	0.698117431040783	0.675547237177119	0.0473441379608429	0.0473441379608429	0	0	1.40601541244102	1.40601541244102	0.280287075192609	0.0549154263258253	0.0226185313232461	0.0226185313232461	-0.11546291062714	-0.0993219227112097	NA	NA	NA	NA	0.227250220098328	0.227250220098328	-0.123700000623413	-0.123700000623413	NA	NA	NA	NA	NA	NA	NA	NA	3	1	1	1	0	0	NA	NA	Camk2g	NA	NA
353	18475	Apoe	App	Camk2g	Lrrfip1	Apoe*App*Camk2g*Lrrfip1	Astrocytes	Excitatory.neurons	0.689731471594878	0.675739146856835	0.0295251127030143	0.0295251127030143	0	0	1.40601541244102	1.40601541244102	0.280287075192609	0.0549154263258253	0.0226185313232461	0.0226185313232461	-0.104764281303427	-0.0199368585885135	NA	NA	NA	NA	0.227250220098328	0.227250220098328	-0.0546720123197855	-0.041372689440521	NA	NA	NA	NA	NA	NA	NA	NA	3	1	1	1	0	0	NA	NA	Camk2g	NA	NA
354	18476	Apoe	App	Camk2g	Hivep2	Apoe*App*Camk2g*Hivep2	Astrocytes	Excitatory.neurons	0.692938307264115	0.645417200610906	0.102341822060378	0.102341822060378	0	0	1.40601541244102	1.40601541244102	0.280287075192609	0.0549154263258253	0.0226185313232461	0.0226185313232461	0.0103302962886927	4.79308382943611e-05	NA	NA	NA	NA	0.227250220098328	0.227250220098328	0.318002998189751	0.197763995849111	NA	NA	NA	NA	NA	NA	NA	NA	4	0	2	0	0	0	NA	NA	Camk2g	NA	NA
355	18477	Apoe	App	Camk2g	Ppp3ca	Apoe*App*Camk2g*Ppp3ca	Astrocytes	Excitatory.neurons	0.829021376908531	0.826595571378982	0.00422256795770348	0.00422256795770348	0	0	1.40601541244102	1.40601541244102	0.280287075192609	0.0549154263258253	0.0226185313232461	0.0226185313232461	-0.0992040464122655	-0.0992040464122655	NA	NA	NA	NA	0.227250220098328	0.227250220098328	0.141636580966201	0.141636580966201	NA	NA	NA	NA	NA	NA	NA	NA	3	1	2	0	0	0	NA	NA	Camk2g	NA	NA
356	18478	Apoe	App	Camk2g	Son	Apoe*App*Camk2g*Son	Astrocytes	Excitatory.neurons	0.855011427762061	0.853122649572992	0.00318680514096918	0.00318680514096918	0	0	1.40601541244102	1.40601541244102	0.280287075192609	0.0549154263258253	0.0226185313232461	0.0226185313232461	0.0450581408229992	0.022901377405117	NA	NA	NA	NA	0.227250220098328	0.227250220098328	0.108558554980203	0.0689758397807997	NA	NA	NA	NA	NA	NA	NA	NA	4	0	2	0	0	0	NA	NA	Camk2g	NA	NA
357	18479	Apoe	App	Camk2g	Map4k2	Apoe*App*Camk2g*Map4k2	Astrocytes	Excitatory.neurons	0.106473264823092	0.102554468445906	0.0535880097391874	0.00862217316215296	0	0	1.40601541244102	1.40601541244102	0.280287075192609	0.0549154263258253	0.0226185313232461	0.0226185313232461	-0.0437489255015924	-0.00266348372803604	NA	NA	NA	NA	0.227250220098328	0.227250220098328	-0.0179107244232423	-0.00316708136624013	NA	NA	NA	NA	NA	NA	NA	NA	3	1	1	1	0	0	NA	NA	Camk2g	NA	NA
358	18480	Apoe	App	Camk2g	Adgrl1	Apoe*App*Camk2g*Adgrl1	Astrocytes	Excitatory.neurons	0.743942519040664	0.681761235381763	0.125747959320861	0.125747959320861	0	0	1.40601541244102	1.40601541244102	0.280287075192609	0.0549154263258253	0.0226185313232461	0.0226185313232461	-0.0944250552684383	-0.0638015884682287	NA	NA	NA	NA	0.227250220098328	0.227250220098328	0.00063251012266027	0.00013749257380983	NA	NA	NA	NA	NA	NA	NA	NA	3	1	2	0	0	0	NA	NA	Camk2g	NA	NA
359	18481	Apoe	App	Camk2g	Kcnj6	Apoe*App*Camk2g*Kcnj6	Astrocytes	Excitatory.neurons	0.670568034071111	0.665146567590087	0.0116939227847087	0.0116939227847087	0	0	1.40601541244102	1.40601541244102	0.280287075192609	0.0549154263258253	0.0226185313232461	0.0226185313232461	-0.0912648981147268	-0.00297656842654449	NA	NA	NA	NA	0.227250220098328	0.227250220098328	0.0211949360805709	0.0169130986235437	NA	NA	NA	NA	NA	NA	NA	NA	3	1	2	0	0	0	NA	NA	Camk2g	NA	NA
360	18482	Apoe	App	Camk2g	Mfsd4a	Apoe*App*Camk2g*Mfsd4a	Astrocytes	Excitatory.neurons	0.173551684031947	0.515886724819452	-1.56619387435564	-1.56619387435564	0	0	1.40601541244102	1.40601541244102	0.280287075192609	0.0549154263258253	0.0226185313232461	0.0226185313232461	-0.204863964692497	-0.0165168319225768	NA	NA	NA	NA	0.227250220098328	0.227250220098328	-0.177005552708994	-0.177005552708994	NA	NA	NA	NA	NA	NA	NA	NA	3	1	1	1	0	0	NA	NA	Camk2g	NA	NA
361	18483	Apoe	App	Camk2g	Herc1	Apoe*App*Camk2g*Herc1	Astrocytes	Excitatory.neurons	0.829585686012275	0.807571795341106	0.0387531288406055	0.0387531288406055	0	0	1.40601541244102	1.40601541244102	0.280287075192609	0.0549154263258253	0.0226185313232461	0.0226185313232461	0.0630006979562429	0.0395902591952323	NA	NA	NA	NA	0.227250220098328	0.227250220098328	0.0861287752368953	0.0173507001704912	NA	NA	NA	NA	NA	NA	NA	NA	4	0	2	0	0	0	NA	NA	Camk2g	NA	NA
362	18484	Apoe	App	Camk2g	Atp8a2	Apoe*App*Camk2g*Atp8a2	Astrocytes	Excitatory.neurons	0.575758376076672	0.573524552926302	0.00559850153999585	0.00559850153999585	0	0	1.40601541244102	1.40601541244102	0.280287075192609	0.0549154263258253	0.0226185313232461	0.0226185313232461	0.119764926214529	0.0367886156307415	NA	NA	NA	NA	0.227250220098328	0.227250220098328	0.0201003861950696	0.0104159235401694	NA	NA	NA	NA	NA	NA	NA	NA	4	0	2	0	0	0	NA	NA	Camk2g	NA	NA
363	18485	Apoe	App	Camk2g	Ncoa7	Apoe*App*Camk2g*Ncoa7	Astrocytes	Excitatory.neurons	0.648436839436762	0.640750665352028	0.0171763375609044	0.0171763375609044	0	0	1.40601541244102	1.40601541244102	0.280287075192609	0.0549154263258253	0.0226185313232461	0.0226185313232461	0.0381471816707312	0.0381471816707312	NA	NA	NA	NA	0.227250220098328	0.227250220098328	0.0310813616410062	0.0261775020072668	NA	NA	NA	NA	NA	NA	NA	NA	4	0	2	0	0	0	NA	NA	Camk2g	NA	NA
364	18486	Apoe	App	Camk2g	Slc12a5	Apoe*App*Camk2g*Slc12a5	Astrocytes	Excitatory.neurons	0.767670839103349	0.763052852860254	0.00869349909121873	0.00869349909121873	0	0	1.40601541244102	1.40601541244102	0.280287075192609	0.0549154263258253	0.0226185313232461	0.0226185313232461	0.128057442604355	0.128057442604355	NA	NA	NA	NA	0.227250220098328	0.227250220098328	0.0762611652684032	0.0762611652684032	NA	NA	NA	NA	NA	NA	NA	NA	4	0	2	0	0	0	NA	NA	Camk2g	NA	NA
365	18487	Apoe	App	Camk2g	Adgrb2	Apoe*App*Camk2g*Adgrb2	Astrocytes	Excitatory.neurons	0.59946636899629	0.585835873481654	0.033126379371463	0.033126379371463	0	0	1.40601541244102	1.40601541244102	0.280287075192609	0.0549154263258253	0.0226185313232461	0.0226185313232461	-0.113661439661026	-0.0333730586273712	NA	NA	NA	NA	0.227250220098328	0.227250220098328	-0.15723922691219	-0.116785330337516	NA	NA	NA	NA	NA	NA	NA	NA	3	1	1	1	0	0	NA	NA	Camk2g	NA	NA
366	18488	Apoe	App	Camk2g	Tenm4	Apoe*App*Camk2g*Tenm4	Astrocytes	Excitatory.neurons	0.700476104356832	0.684147036932719	0.0339803266883648	0.0339803266883648	0	0	1.40601541244102	1.40601541244102	0.280287075192609	0.0549154263258253	0.0226185313232461	0.0226185313232461	-0.0578941689795263	-0.0578941689795263	NA	NA	NA	NA	0.227250220098328	0.227250220098328	0.0678123475276566	0.0497054701165023	NA	NA	NA	NA	NA	NA	NA	NA	3	1	2	0	0	0	NA	NA	Camk2g	NA	NA
367	18489	Apoe	App	Camk2g	Cdh11	Apoe*App*Camk2g*Cdh11	Astrocytes	Excitatory.neurons	0.570380648030794	0.507474636894469	0.168276361630842	0.168276361630842	0	0	1.40601541244102	1.40601541244102	0.280287075192609	0.0549154263258253	0.0226185313232461	0.0226185313232461	0.0227665667918008	0.0226398086131598	NA	NA	NA	NA	0.227250220098328	0.227250220098328	-0.0772454938704341	-0.0707065860827776	NA	NA	NA	NA	NA	NA	NA	NA	4	0	1	1	0	0	NA	NA	Camk2g	NA	NA
368	18490	Apoe	App	Camk2g	Sfpq	Apoe*App*Camk2g*Sfpq	Astrocytes	Excitatory.neurons	0.835067442963276	0.828051239951642	0.0121580537184731	0.0121580537184731	0	0	1.40601541244102	1.40601541244102	0.280287075192609	0.0549154263258253	0.0226185313232461	0.0226185313232461	0.131486474422535	0.131486474422535	NA	NA	NA	NA	0.227250220098328	0.227250220098328	-0.280752157311476	-0.165496454122363	NA	NA	NA	NA	NA	NA	NA	NA	4	0	1	1	0	0	NA	NA	Camk2g	NA	NA
369	18491	Apoe	App	Camk2g	Igf1r	Apoe*App*Camk2g*Igf1r	Astrocytes	Excitatory.neurons	0.140994552851307	0.130846409272433	0.106977305460169	0.0283455461654954	0	0	1.40601541244102	1.40601541244102	0.280287075192609	0.0549154263258253	0.0226185313232461	0.0226185313232461	0.0341716236632069	0.00231582489074567	NA	NA	NA	NA	0.227250220098328	0.227250220098328	0.226356985830236	0.226356985830236	NA	NA	NA	NA	NA	NA	NA	NA	4	0	2	0	0	0	NA	NA	Camk2g	NA	NA
370	18492	Apoe	App	Camk2g	Ptk2	Apoe*App*Camk2g*Ptk2	Astrocytes	Excitatory.neurons	0.703519212066172	0.682470881699541	0.0437591738318639	0.0437591738318639	0	0	1.40601541244102	1.40601541244102	0.280287075192609	0.0549154263258253	0.0226185313232461	0.0226185313232461	-0.0791055088765877	-0.0791055088765877	NA	NA	NA	NA	0.227250220098328	0.227250220098328	-0.236547438139716	-0.0756122080968575	NA	NA	NA	NA	NA	NA	-0.122967727942374	-0.122967727942374	3	1	1	1	0	1	NA	NA	Camk2g	NA	NA
371	18493	Apoe	App	Camkk1	Rims1	Apoe*App*Camkk1*Rims1	Astrocytes	Excitatory.neurons	0.158566268787918	0.13831339958956	0.19582168053695	0.0633182077648318	0	0	1.40601541244102	1.40601541244102	0.280287075192609	0.0549154263258253	0.0493167645363692	0.0493167645363692	-0.0992419673875066	-0.0992419673875066	NA	NA	NA	NA	-0.0186265946898358	-0.0186265946898358	0.0500163345095799	0.0500163345095799	NA	NA	NA	NA	NA	NA	NA	NA	3	1	1	1	0	0	NA	NA	Camkk1	NA	NA
372	18494	Apoe	App	Camkk1	Atp1a3	Apoe*App*Camkk1*Atp1a3	Astrocytes	Excitatory.neurons	0.299562441532265	0.280012078389083	0.0970325991296652	0.078841352335742	0	0	1.40601541244102	1.40601541244102	0.280287075192609	0.0549154263258253	0.0493167645363692	0.0493167645363692	0.00368714323797167	0.00368714323797167	NA	NA	NA	NA	-0.0186265946898358	-0.0186265946898358	-0.0987466154048086	-0.095108716197093	NA	NA	NA	NA	NA	NA	0.42148243616376	0.42148243616376	4	0	0	2	1	0	NA	NA	Camkk1	NA	NA
373	18495	Apoe	App	Camkk1	Sgip1	Apoe*App*Camkk1*Sgip1	Astrocytes	Excitatory.neurons	0.183924246257368	0.163703538286924	0.167062846968169	0.0687397451161525	0	0	1.40601541244102	1.40601541244102	0.280287075192609	0.0549154263258253	0.0493167645363692	0.0493167645363692	-0.135782794513793	-0.135782794513793	NA	NA	NA	NA	-0.0186265946898358	-0.0186265946898358	-0.0998653955158094	-0.0998653955158094	NA	NA	NA	NA	NA	NA	NA	NA	3	1	0	2	0	0	NA	NA	Camkk1	NA	NA
374	18496	Apoe	App	Camkk1	Map2	Apoe*App*Camkk1*Map2	Astrocytes	Excitatory.neurons	0.281588103564855	0.248087520204012	0.182047990757354	0.137224160965539	0	0	1.40601541244102	1.40601541244102	0.280287075192609	0.0549154263258253	0.0493167645363692	0.0493167645363692	0	0	NA	NA	NA	NA	-0.0186265946898358	-0.0186265946898358	0.0428830570408077	0.0428830570408077	NA	NA	NA	NA	NA	NA	NA	NA	3	0	1	1	0	0	NA	NA	Camkk1	NA	NA
375	18497	Apoe	App	Camkk1	Map1b	Apoe*App*Camkk1*Map1b	Astrocytes	Excitatory.neurons	0.253417229470854	0.222099682235233	0.189507916416735	0.124688876146214	0	0	1.40601541244102	1.40601541244102	0.280287075192609	0.0549154263258253	0.0493167645363692	0.0493167645363692	0	0	NA	NA	NA	NA	-0.0186265946898358	-0.0186265946898358	-0.0400832535336423	-0.0400832535336423	NA	NA	NA	NA	NA	NA	NA	NA	3	0	0	2	0	0	NA	NA	Camkk1	NA	NA
376	18498	Apoe	App	Camkk1	Ank2	Apoe*App*Camkk1*Ank2	Astrocytes	Excitatory.neurons	0.332844340447313	0.291955538327776	0.188493858536544	0.172566455470296	0	0	1.40601541244102	1.40601541244102	0.280287075192609	0.0549154263258253	0.0493167645363692	0.0493167645363692	-0.06739989301527	-0.06739989301527	NA	NA	NA	NA	-0.0186265946898358	-0.0186265946898358	-0.0523403656363144	-0.0523403656363144	NA	NA	NA	NA	NA	NA	0.00928613345746352	0.00880348001918163	3	1	0	2	1	0	NA	NA	Camkk1	NA	NA
377	18499	Apoe	App	Camkk1	Macf1	Apoe*App*Camkk1*Macf1	Astrocytes	Excitatory.neurons	0.255296258903045	0.206148945525281	0.30714394368378	0.204089531061576	0	0	1.40601541244102	1.40601541244102	0.280287075192609	0.0549154263258253	0.0493167645363692	0.0493167645363692	0.0569097741343894	0.0569097741343894	NA	NA	NA	NA	-0.0186265946898358	-0.0186265946898358	-0.0472550162641827	-0.0383370951153114	NA	NA	NA	NA	NA	NA	NA	NA	4	0	0	2	0	0	NA	NA	Camkk1	NA	NA
378	18500	Apoe	App	Camkk1	Srcin1	Apoe*App*Camkk1*Srcin1	Astrocytes	Excitatory.neurons	0.111770328429808	0.0768524502022276	0.53457317270979	0.0939356459491599	0	0	1.40601541244102	1.40601541244102	0.280287075192609	0.0549154263258253	0.0493167645363692	0.0493167645363692	-0.0615773451699592	-0.0615773451699592	NA	NA	NA	NA	-0.0186265946898358	-0.0186265946898358	0.0854329299410655	0.0854329299410655	NA	NA	NA	NA	NA	NA	-0.029451252391326	-0.0189026419793071	3	1	1	1	0	1	NA	NA	Camkk1	NA	NA
379	18501	Apoe	App	Camkk1	Camk2b	Apoe*App*Camkk1*Camk2b	Astrocytes	Excitatory.neurons	0.205382423202221	0.170475602557226	0.267316781960892	0.130409642355	0	0	1.40601541244102	1.40601541244102	0.280287075192609	0.0549154263258253	0.0493167645363692	0.0493167645363692	0.0113649464792367	0.0113649464792367	NA	NA	NA	NA	-0.0186265946898358	-0.0186265946898358	0.334025865475259	0.334025865475259	NA	NA	NA	NA	NA	NA	-0.0151694868116274	-0.0151694868116274	4	0	1	1	0	1	NA	NA	Camkk1	NA	NA
380	18502	Apoe	App	Camkk1	Slc1a2	Apoe*App*Camkk1*Slc1a2	Astrocytes	Excitatory.neurons	0.230977457192633	0.206251263699233	0.162603717324712	0.0941705589812604	0	0	1.40601541244102	1.40601541244102	0.280287075192609	0.0549154263258253	0.0493167645363692	0.0493167645363692	0.312208522724154	0.312208522724154	NA	NA	NA	NA	-0.0186265946898358	-0.0186265946898358	0.26451652882454	0.26451652882454	NA	NA	NA	NA	NA	NA	0.398416808095812	0.267455395407882	4	0	1	1	1	0	NA	NA	Camkk1	NA	NA
381	18503	Apoe	App	Camkk1	Pclo	Apoe*App*Camkk1*Pclo	Astrocytes	Excitatory.neurons	0.199242485180965	0.15921776521113	0.321713976301357	0.14989069542106	0	0	1.40601541244102	1.40601541244102	0.280287075192609	0.0549154263258253	0.0493167645363692	0.0493167645363692	-0.0190919415985818	-0.0190919415985818	NA	NA	NA	NA	-0.0186265946898358	-0.0186265946898358	0.0210703658367088	0.0210703658367088	NA	NA	NA	NA	NA	NA	NA	NA	3	1	1	1	0	0	NA	NA	Camkk1	NA	NA
382	18504	Apoe	App	Camkk1	Scn8a	Apoe*App*Camkk1*Scn8a	Astrocytes	Excitatory.neurons	0.212794727002503	0.179388753807647	0.245116873376998	0.126074574400198	0	0	1.40601541244102	1.40601541244102	0.280287075192609	0.0549154263258253	0.0493167645363692	0.0493167645363692	0.203919493858857	0.106851893779036	NA	NA	NA	NA	-0.0186265946898358	-0.0186265946898358	-0.109954303908148	-0.109412987265424	NA	NA	NA	NA	NA	NA	NA	NA	4	0	0	2	0	0	NA	NA	Camkk1	NA	NA
383	18505	Apoe	App	Camkk1	Rims2	Apoe*App*Camkk1*Rims2	Astrocytes	Excitatory.neurons	0.150301190257475	0.12335585905889	0.282948854893664	0.0836222963035447	0	0	1.40601541244102	1.40601541244102	0.280287075192609	0.0549154263258253	0.0493167645363692	0.0493167645363692	-0.042051520164675	-0.042051520164675	NA	NA	NA	NA	-0.0186265946898358	-0.0186265946898358	0.0643901950670449	0.0643901950670449	NA	NA	NA	NA	NA	NA	NA	NA	3	1	1	1	0	0	NA	NA	Camkk1	NA	NA
384	18506	Apoe	App	Camkk1	Syne1	Apoe*App*Camkk1*Syne1	Astrocytes	Excitatory.neurons	0.260801107742359	0.218411826417546	0.254829911790447	0.174167686709593	0	0	1.40601541244102	1.40601541244102	0.280287075192609	0.0549154263258253	0.0493167645363692	0.0493167645363692	0.074499896647694	0.074499896647694	NA	NA	NA	NA	-0.0186265946898358	-0.0186265946898358	-0.0113108575928905	-0.00713522485247723	NA	NA	NA	NA	NA	NA	NA	NA	4	0	0	2	0	0	NA	NA	Camkk1	NA	NA
385	18507	Apoe	App	Camkk1	Scn1a	Apoe*App*Camkk1*Scn1a	Astrocytes	Excitatory.neurons	0.111771950192713	0.0844627336901389	0.400040900056781	0.0702973664666329	0	0	1.40601541244102	1.40601541244102	0.280287075192609	0.0549154263258253	0.0493167645363692	0.0493167645363692	-0.0036300642459595	-0.0036300642459595	NA	NA	NA	NA	-0.0186265946898358	-0.0186265946898358	0.380273717447586	0.332643571922124	NA	NA	NA	NA	NA	NA	NA	NA	3	1	1	1	0	0	NA	NA	Camkk1	NA	NA
386	18508	Apoe	App	Camkk1	Mycbp2	Apoe*App*Camkk1*Mycbp2	Astrocytes	Excitatory.neurons	0.272292822275819	0.229091587122427	0.248239334595588	0.179385046368265	0	0	1.40601541244102	1.40601541244102	0.280287075192609	0.0549154263258253	0.0493167645363692	0.0493167645363692	0.0254551992897015	0.0254551992897015	NA	NA	NA	NA	-0.0186265946898358	-0.0186265946898358	0.04653919200145	0.0328022859632292	NA	NA	NA	NA	NA	NA	NA	NA	4	0	1	1	0	0	NA	NA	Camkk1	NA	NA
387	18509	Apoe	App	Camkk1	Srrm2	Apoe*App*Camkk1*Srrm2	Astrocytes	Excitatory.neurons	0.317033993271184	0.266194183536309	0.251292374560989	0.218012646102724	0	0	1.40601541244102	1.40601541244102	0.280287075192609	0.0549154263258253	0.0493167645363692	0.0493167645363692	0.0481617008947143	0.0481617008947143	NA	NA	NA	NA	-0.0186265946898358	-0.0186265946898358	-0.0207817802096738	-0.0207817802096738	NA	NA	NA	NA	NA	NA	NA	NA	4	0	0	2	0	0	NA	NA	Camkk1	NA	NA
388	18510	Apoe	App	Camkk1	Psd3	Apoe*App*Camkk1*Psd3	Astrocytes	Excitatory.neurons	0.144944859820032	0.106078582402862	0.44675345539923	0.124125638729099	0	0	1.40601541244102	1.40601541244102	0.280287075192609	0.0549154263258253	0.0493167645363692	0.0493167645363692	-0.0269189274699985	-0.0269189274699985	NA	NA	NA	NA	-0.0186265946898358	-0.0186265946898358	0.124678764296164	0.124678764296164	NA	NA	NA	NA	NA	NA	NA	NA	3	1	1	1	0	0	NA	NA	Camkk1	NA	NA
389	18511	Apoe	App	Camkk1	Dlgap2	Apoe*App*Camkk1*Dlgap2	Astrocytes	Excitatory.neurons	0.243101874272293	0.222540205882643	0.126949035020224	0.0789552019240831	0	0	1.40601541244102	1.40601541244102	0.280287075192609	0.0549154263258253	0.0493167645363692	0.0493167645363692	-0.0136597191131769	-0.0136597191131769	NA	NA	NA	NA	-0.0186265946898358	-0.0186265946898358	0.00262008617412178	0.00262008617412178	NA	NA	NA	NA	NA	NA	-0.031750847445469	-0.0263088508285024	3	1	1	1	0	1	NA	NA	Camkk1	NA	NA
390	18512	Apoe	App	Camkk1	Dnm1	Apoe*App*Camkk1*Dnm1	Astrocytes	Excitatory.neurons	0.143777547400832	0.0980981553498739	0.546907773758409	0.149863133780799	0	0	1.40601541244102	1.40601541244102	0.280287075192609	0.0549154263258253	0.0493167645363692	0.0493167645363692	-0.0739414225851203	-0.0739414225851203	NA	NA	NA	NA	-0.0186265946898358	-0.0186265946898358	0.185953514949714	0.185953514949714	NA	NA	NA	NA	NA	NA	-0.182391396232367	-0.182391396232367	3	1	1	1	0	1	NA	NA	Camkk1	NA	NA
391	18513	Apoe	App	Camkk1	Dlgap1	Apoe*App*Camkk1*Dlgap1	Astrocytes	Excitatory.neurons	0.315942767205591	0.289443872651079	0.125962950973643	0.108855982445377	0	0	1.40601541244102	1.40601541244102	0.280287075192609	0.0549154263258253	0.0493167645363692	0.0493167645363692	-0.0788807342254541	-0.0788807342254541	NA	NA	NA	NA	-0.0186265946898358	-0.0186265946898358	0.0781473019410157	0.0781473019410157	NA	NA	NA	NA	NA	NA	-0.160545027431431	-0.154953827000877	3	1	1	1	0	1	NA	NA	Camkk1	NA	NA
392	18514	Apoe	App	Camkk1	Stxbp1	Apoe*App*Camkk1*Stxbp1	Astrocytes	Excitatory.neurons	0.156718743859796	0.12200934473553	0.358586207423098	0.113701289946852	0	0	1.40601541244102	1.40601541244102	0.280287075192609	0.0549154263258253	0.0493167645363692	0.0493167645363692	-0.114295838194988	-0.114295838194988	NA	NA	NA	NA	-0.0186265946898358	-0.0186265946898358	-0.0157074269581313	-0.0157074269581313	NA	NA	NA	NA	NA	NA	-0.0663138678847396	-0.0622777473827051	3	1	0	2	0	1	NA	NA	Camkk1	NA	NA
393	18515	Apoe	App	Camkk1	Scn2a	Apoe*App*Camkk1*Scn2a	Astrocytes	Excitatory.neurons	0.222728289843166	0.205134922642527	0.118158751030528	0.0649644676064421	0	0	1.40601541244102	1.40601541244102	0.280287075192609	0.0549154263258253	0.0493167645363692	0.0493167645363692	-0.141109995917959	-0.141109995917959	NA	NA	NA	NA	-0.0186265946898358	-0.0186265946898358	0.162699652769665	0.162699652769665	NA	NA	NA	NA	NA	NA	NA	NA	3	1	1	1	0	0	NA	NA	Camkk1	NA	NA
394	18516	Apoe	App	Camkk1	Arfgef3	Apoe*App*Camkk1*Arfgef3	Astrocytes	Excitatory.neurons	0.107368877167955	0.0857419138602346	0.321149303540483	0.0524662493806234	0	0	1.40601541244102	1.40601541244102	0.280287075192609	0.0549154263258253	0.0493167645363692	0.0493167645363692	0.540781360372942	0.540781360372942	NA	NA	NA	NA	-0.0186265946898358	-0.0186265946898358	0.394138757192752	0.394138757192752	NA	NA	NA	NA	NA	NA	NA	NA	4	0	1	1	0	0	NA	NA	Camkk1	NA	NA
395	18517	Apoe	App	Camkk1	Atp2b2	Apoe*App*Camkk1*Atp2b2	Astrocytes	Excitatory.neurons	0.241353561291345	0.216730121832241	0.15457227179856	0.0951856429366475	0	0	1.40601541244102	1.40601541244102	0.280287075192609	0.0549154263258253	0.0493167645363692	0.0493167645363692	0.031381863491599	0.031381863491599	NA	NA	NA	NA	-0.0186265946898358	-0.0186265946898358	-0.133964293811134	-0.133964293811134	NA	NA	NA	NA	NA	NA	0.101439934374847	0.0546633910497957	4	0	0	2	1	0	NA	NA	Camkk1	NA	NA
396	18518	Apoe	App	Camkk1	Nbea	Apoe*App*Camkk1*Nbea	Astrocytes	Excitatory.neurons	0.202751827336689	0.149590119541024	0.436185882547948	0.208691297513035	0	0	1.40601541244102	1.40601541244102	0.280287075192609	0.0549154263258253	0.0493167645363692	0.0493167645363692	0.0342476595183641	0.0342476595183641	NA	NA	NA	NA	-0.0186265946898358	-0.0186265946898358	0.0230690205001408	0.0230690205001408	NA	NA	NA	NA	NA	NA	NA	NA	4	0	1	1	0	0	NA	NA	Camkk1	NA	NA
397	18519	Apoe	App	Camkk1	Add2	Apoe*App*Camkk1*Add2	Astrocytes	Excitatory.neurons	0.163344077597838	0.134477935298674	0.278661562275076	0.0946507326607927	0	0	1.40601541244102	1.40601541244102	0.280287075192609	0.0549154263258253	0.0493167645363692	0.0493167645363692	0.028589048854479	0.028589048854479	NA	NA	NA	NA	-0.0186265946898358	-0.0186265946898358	-0.0697288755612792	-0.0697288755612792	NA	NA	NA	NA	NA	NA	NA	NA	4	0	0	2	0	0	NA	NA	Camkk1	NA	NA
398	18520	Apoe	App	Camkk1	Dmxl2	Apoe*App*Camkk1*Dmxl2	Astrocytes	Excitatory.neurons	0.109045449938836	0.0830400867997723	0.388949937999941	0.0653577377952381	0	0	1.40601541244102	1.40601541244102	0.280287075192609	0.0549154263258253	0.0493167645363692	0.0493167645363692	0	0	NA	NA	NA	NA	-0.0186265946898358	-0.0186265946898358	-0.0938562637608501	-0.0938562637608501	NA	NA	NA	NA	NA	NA	NA	NA	3	0	0	2	0	0	NA	NA	Camkk1	NA	NA
399	18521	Apoe	App	Camkk1	Apba2	Apoe*App*Camkk1*Apba2	Astrocytes	Excitatory.neurons	0.149554285121277	0.125314039616596	0.253268769632653	0.0742215206588229	0	0	1.40601541244102	1.40601541244102	0.280287075192609	0.0549154263258253	0.0493167645363692	0.0493167645363692	0.0304192408168308	0.0156259427050152	NA	NA	NA	NA	-0.0186265946898358	-0.0186265946898358	0.0993308865190339	0.0993308865190339	NA	NA	NA	NA	NA	NA	NA	NA	4	0	1	1	0	0	NA	NA	Camkk1	NA	NA
400	18522	Apoe	App	Camkk1	Nsf	Apoe*App*Camkk1*Nsf	Astrocytes	Excitatory.neurons	0.104988616752084	0.0840360500367497	0.317762837005484	0.0498344260739205	0	0	1.40601541244102	1.40601541244102	0.280287075192609	0.0549154263258253	0.0493167645363692	0.0493167645363692	-0.054438111755666	-0.054438111755666	NA	NA	NA	NA	-0.0186265946898358	-0.0186265946898358	0.0753039601555337	0.0753039601555337	NA	NA	NA	NA	NA	NA	-0.176785716557785	-0.176785716557785	3	1	1	1	0	1	NA	NA	Camkk1	NA	NA
401	18523	Apoe	App	Camkk1	Cacna1a	Apoe*App*Camkk1*Cacna1a	Astrocytes	Excitatory.neurons	0.149338041528585	0.0851078997613803	0.80399260953187	0.235036065533265	0	0	1.40601541244102	1.40601541244102	0.280287075192609	0.0549154263258253	0.0493167645363692	0.0493167645363692	-0.0740984385963358	-0.0740984385963358	NA	NA	NA	NA	-0.0186265946898358	-0.0186265946898358	-0.0175690146412068	-0.0175690146412068	NA	NA	NA	NA	NA	NA	NA	NA	3	1	0	2	0	0	NA	NA	Camkk1	NA	NA
402	18524	Apoe	App	Camkk1	Snap25	Apoe*App*Camkk1*Snap25	Astrocytes	Excitatory.neurons	0.335255156421722	0.31078024637603	0.109026866000396	0.10059363964474	0	0	1.40601541244102	1.40601541244102	0.280287075192609	0.0549154263258253	0.0493167645363692	0.0493167645363692	-0.0241075123409276	-0.0241075123409276	NA	NA	NA	NA	-0.0186265946898358	-0.0186265946898358	0.00441592749430194	0.00441592749430194	NA	NA	NA	NA	NA	NA	NA	NA	3	1	1	1	0	0	NA	NA	Camkk1	NA	NA
403	18525	Apoe	App	Camkk1	Tanc2	Apoe*App*Camkk1*Tanc2	Astrocytes	Excitatory.neurons	0.21403224468843	0.179636951057753	0.251459971795892	0.130449244710138	0	0	1.40601541244102	1.40601541244102	0.280287075192609	0.0549154263258253	0.0493167645363692	0.0493167645363692	-0.258168310941998	-0.217782289474698	NA	NA	NA	NA	-0.0186265946898358	-0.0186265946898358	-0.142989544173347	-0.110565690518783	NA	NA	NA	NA	NA	NA	NA	NA	3	1	0	2	0	0	NA	NA	Camkk1	NA	NA
404	18526	Apoe	App	Camkk1	Gpm6b	Apoe*App*Camkk1*Gpm6b	Astrocytes	Excitatory.neurons	0.236100639343171	0.22606276679665	0.0624083972651543	0.0372753323586659	0	0	1.40601541244102	1.40601541244102	0.280287075192609	0.0549154263258253	0.0493167645363692	0.0493167645363692	0.0452179219461887	0.0452179219461887	NA	NA	NA	NA	-0.0186265946898358	-0.0186265946898358	0.0769956354646682	0.0410312159461135	NA	NA	NA	NA	NA	NA	NA	NA	4	0	1	1	0	0	NA	NA	Camkk1	NA	NA
405	18527	Apoe	App	Camkk1	Ryr2	Apoe*App*Camkk1*Ryr2	Astrocytes	Excitatory.neurons	0.237370397064458	0.195348533135224	0.279788260271663	0.168366826443326	0	0	1.40601541244102	1.40601541244102	0.280287075192609	0.0549154263258253	0.0493167645363692	0.0493167645363692	-0.109395809471302	-0.109395809471302	NA	NA	NA	NA	-0.0186265946898358	-0.0186265946898358	-0.0928050510204715	-0.0557548067327135	NA	NA	NA	NA	NA	NA	NA	NA	3	1	0	2	0	0	NA	NA	Camkk1	NA	NA
406	18528	Apoe	App	Camkk1	Srsf11	Apoe*App*Camkk1*Srsf11	Astrocytes	Excitatory.neurons	0.295601801913855	0.267805178898278	0.141966428601748	0.113538798818304	0	0	1.40601541244102	1.40601541244102	0.280287075192609	0.0549154263258253	0.0493167645363692	0.0493167645363692	0.00984196480385479	0.00177938879013777	NA	NA	NA	NA	-0.0186265946898358	-0.0186265946898358	-0.0416421716707028	-0.0416421716707028	NA	NA	NA	NA	NA	NA	NA	NA	4	0	0	2	0	0	NA	NA	Camkk1	NA	NA
407	18529	Apoe	App	Camkk1	Grin1	Apoe*App*Camkk1*Grin1	Astrocytes	Excitatory.neurons	0.268388109419544	0.239312685033183	0.164773368870274	0.116890158327236	0	0	1.40601541244102	1.40601541244102	0.280287075192609	0.0549154263258253	0.0493167645363692	0.0493167645363692	0.0108225520995355	0.0108225520995355	NA	NA	NA	NA	-0.0186265946898358	-0.0186265946898358	NA	NA	NA	NA	NA	NA	NA	NA	NA	NA	4	0	0	1	0	0	NA	NA	Camkk1	NA	NA
408	18530	Apoe	App	Camkk2	Odf2	Apoe*App*Camkk2*Odf2	Astrocytes	Excitatory.neurons	0.745494781953048	0.716078274660603	0.0580015669763261	0.0580015669763261	0	0	1.40601541244102	1.40601541244102	0.280287075192609	0.0549154263258253	-0.184189673926202	-0.184189673926202	NA	NA	NA	NA	NA	NA	-0.0988547642081442	-0.0863762241053481	0	0	NA	NA	NA	NA	NA	NA	NA	NA	2	1	0	1	0	0	NA	NA	Camkk2	NA	NA
409	18531	Apoe	App	Camkk2	Syt7	Apoe*App*Camkk2*Syt7	Astrocytes	Excitatory.neurons	0.780966763802886	0.752284740035068	0.053911985823235	0.053911985823235	0	0	1.40601541244102	1.40601541244102	0.280287075192609	0.0549154263258253	-0.184189673926202	-0.184189673926202	-0.0746332909560225	-0.0746332909560225	NA	NA	NA	NA	-0.0988547642081442	-0.0863762241053481	0.00943299253508555	0.00943299253508555	NA	NA	NA	NA	NA	NA	NA	NA	2	2	1	1	0	0	NA	NA	Camkk2	NA	NA
410	18532	Apoe	App	Camkk2	Srcin1	Apoe*App*Camkk2*Srcin1	Astrocytes	Excitatory.neurons	0.800998990735745	0.756595956273117	0.0821717908114951	0.0821717908114951	0	0	1.40601541244102	1.40601541244102	0.280287075192609	0.0549154263258253	-0.184189673926202	-0.184189673926202	-0.0615773451699592	-0.0615773451699592	NA	NA	NA	NA	-0.0988547642081442	-0.0863762241053481	0.0854329299410655	0.0854329299410655	NA	NA	NA	NA	NA	NA	-0.029451252391326	-0.0189026419793071	2	2	1	1	0	1	NA	NA	Camkk2	NA	NA
411	18533	Apoe	App	Camkk2	Ildr2	Apoe*App*Camkk2*Ildr2	Astrocytes	Excitatory.neurons	0.73468904415771	0.719667794719531	0.0297617315053112	0.0297617315053112	0	0	1.40601541244102	1.40601541244102	0.280287075192609	0.0549154263258253	-0.184189673926202	-0.184189673926202	-0.0978749293684702	-0.0650272898760425	NA	NA	NA	NA	-0.0988547642081442	-0.0863762241053481	0.0558452210611964	0.054411637018718	NA	NA	NA	NA	NA	NA	0.185771227282699	0.185771227282699	2	2	1	1	1	0	NA	NA	Camkk2	NA	NA
412	18534	Apoe	App	Camkk2	Shank1	Apoe*App*Camkk2*Shank1	Astrocytes	Excitatory.neurons	0.733368847118496	0.623318520002818	0.234222596010817	0.234222596010817	0	0	1.40601541244102	1.40601541244102	0.280287075192609	0.0549154263258253	-0.184189673926202	-0.184189673926202	-0.0594541237309748	-0.0594541237309748	NA	NA	NA	NA	-0.0988547642081442	-0.0863762241053481	0.36768647552059	0.36768647552059	NA	NA	NA	NA	NA	NA	0.0562230082555687	0.0562230082555687	2	2	1	1	1	0	NA	NA	Camkk2	NA	NA
413	18535	Apoe	App	Camkk2	Slc1a2	Apoe*App*Camkk2*Slc1a2	Astrocytes	Excitatory.neurons	0.896329231144933	0.895719498599986	0.00098064020017694	0.00098064020017694	0	0	1.40601541244102	1.40601541244102	0.280287075192609	0.0549154263258253	-0.184189673926202	-0.184189673926202	0.312208522724154	0.312208522724154	NA	NA	NA	NA	-0.0988547642081442	-0.0863762241053481	0.26451652882454	0.26451652882454	NA	NA	NA	NA	NA	NA	0.398416808095812	0.267455395407882	3	1	1	1	1	0	NA	NA	Camkk2	NA	NA
414	18536	Apoe	App	Camkk2	Clasp1	Apoe*App*Camkk2*Clasp1	Astrocytes	Excitatory.neurons	0.6749827327594	0.261871921847003	1.36262634338825	1.36262634338825	0	0	1.40601541244102	1.40601541244102	0.280287075192609	0.0549154263258253	-0.184189673926202	-0.184189673926202	0.0416394139411846	0.0416394139411846	NA	NA	NA	NA	-0.0988547642081442	-0.0863762241053481	0.167939814478816	0.167939814478816	NA	NA	NA	NA	NA	NA	NA	NA	3	1	1	1	0	0	NA	NA	Camkk2	NA	NA
415	18537	Apoe	App	Camkk2	Trio	Apoe*App*Camkk2*Trio	Astrocytes	Excitatory.neurons	0.764926828440778	0.720585273501356	0.0860366776356708	0.0860366776356708	0	0	1.40601541244102	1.40601541244102	0.280287075192609	0.0549154263258253	-0.184189673926202	-0.184189673926202	-0.0426300006125516	-0.0426300006125516	NA	NA	NA	NA	-0.0988547642081442	-0.0863762241053481	0.0684716823147198	0.0288615302405399	NA	NA	NA	NA	NA	NA	NA	NA	2	2	1	1	0	0	NA	NA	Camkk2	NA	NA
416	18538	Apoe	App	Camkk2	Ppfia2	Apoe*App*Camkk2*Ppfia2	Astrocytes	Excitatory.neurons	0.58081645581958	0.263681563611804	1.13630639407155	1.13630639407155	0	0	1.40601541244102	1.40601541244102	0.280287075192609	0.0549154263258253	-0.184189673926202	-0.184189673926202	-0.111267063469811	-0.111267063469811	NA	NA	NA	NA	-0.0988547642081442	-0.0863762241053481	-0.0905795555935005	-0.0487622623653874	NA	NA	NA	NA	NA	NA	NA	NA	2	2	0	2	0	0	NA	NA	Camkk2	NA	NA
417	18539	Apoe	App	Camkk2	Plekha6	Apoe*App*Camkk2*Plekha6	Astrocytes	Excitatory.neurons	0.252797064191889	0.212340945134713	0.250514501548169	0.164289430107484	0	0	1.40601541244102	1.40601541244102	0.280287075192609	0.0549154263258253	-0.184189673926202	-0.184189673926202	0.0841153138786473	0.0540371668605207	NA	NA	NA	NA	-0.0988547642081442	-0.0863762241053481	0.0279305648149325	0.0270297156984537	NA	NA	NA	NA	NA	NA	NA	NA	3	1	1	1	0	0	NA	NA	Camkk2	NA	NA
418	18540	Apoe	App	Camkk2	Cdc42bpb	Apoe*App*Camkk2*Cdc42bpb	Astrocytes	Excitatory.neurons	0.172796947003727	0.146226109692861	0.239369191691704	0.0891351695940287	0	0	1.40601541244102	1.40601541244102	0.280287075192609	0.0549154263258253	-0.184189673926202	-0.184189673926202	-0.00117658304859418	-0.00117658304859418	NA	NA	NA	NA	-0.0988547642081442	-0.0863762241053481	0.0140767893321338	0.00341740281788401	NA	NA	NA	NA	NA	NA	NA	NA	2	2	1	1	0	0	NA	NA	Camkk2	NA	NA
419	18541	Apoe	App	Camkk2	Mark3	Apoe*App*Camkk2*Mark3	Astrocytes	Excitatory.neurons	0.745163080323456	0.684874773687664	0.121545783622656	0.121545783622656	0	0	1.40601541244102	1.40601541244102	0.280287075192609	0.0549154263258253	-0.184189673926202	-0.184189673926202	-0.0515221895090548	-0.0453321766143476	NA	NA	NA	NA	-0.0988547642081442	-0.0863762241053481	0.517477049492622	0.369155117361994	NA	NA	NA	NA	NA	NA	NA	NA	2	2	1	1	0	0	NA	NA	Camkk2	NA	NA
420	18542	Apoe	App	Camkk2	Rimbp2	Apoe*App*Camkk2*Rimbp2	Astrocytes	Excitatory.neurons	0.695929180722356	0.652318816058842	0.0932248713820646	0.0932248713820646	0	0	1.40601541244102	1.40601541244102	0.280287075192609	0.0549154263258253	-0.184189673926202	-0.184189673926202	-0.203369716992404	-0.203369716992404	NA	NA	NA	NA	-0.0988547642081442	-0.0863762241053481	-0.0331210624882174	-0.027224095312146	NA	NA	NA	NA	NA	NA	NA	NA	2	2	0	2	0	0	NA	NA	Camkk2	NA	NA
421	18543	Apoe	App	Camkk2	Arfgef3	Apoe*App*Camkk2*Arfgef3	Astrocytes	Excitatory.neurons	0.79428892937045	0.77652718026579	0.0325859794987007	0.0325859794987007	0	0	1.40601541244102	1.40601541244102	0.280287075192609	0.0549154263258253	-0.184189673926202	-0.184189673926202	0.540781360372942	0.540781360372942	NA	NA	NA	NA	-0.0988547642081442	-0.0863762241053481	0.394138757192752	0.394138757192752	NA	NA	NA	NA	NA	NA	NA	NA	3	1	1	1	0	0	NA	NA	Camkk2	NA	NA
422	18544	Apoe	App	Camkk2	Arhgef7	Apoe*App*Camkk2*Arhgef7	Astrocytes	Excitatory.neurons	0.267175310340826	0.217214043603966	0.297432468911077	0.209771342496597	0	0	1.40601541244102	1.40601541244102	0.280287075192609	0.0549154263258253	-0.184189673926202	-0.184189673926202	-0.0663766289341349	-0.0663766289341349	NA	NA	NA	NA	-0.0988547642081442	-0.0863762241053481	-0.0478901028671632	-0.0478901028671632	NA	NA	NA	NA	NA	NA	0.146113914600946	0.0131614475597992	2	2	0	2	1	0	NA	NA	Camkk2	NA	NA
423	18545	Apoe	App	Camkk2	Kcnb1	Apoe*App*Camkk2*Kcnb1	Astrocytes	Excitatory.neurons	0.770495601172899	0.731513098613676	0.0748033733498479	0.0748033733498479	0	0	1.40601541244102	1.40601541244102	0.280287075192609	0.0549154263258253	-0.184189673926202	-0.184189673926202	0	0	NA	NA	NA	NA	-0.0988547642081442	-0.0863762241053481	-0.0240974330538437	-0.0240974330538437	NA	NA	NA	NA	NA	NA	NA	NA	2	1	0	2	0	0	NA	NA	Camkk2	NA	NA
424	18546	Apoe	App	Camkk2	Cacna1a	Apoe*App*Camkk2*Cacna1a	Astrocytes	Excitatory.neurons	0.844794106552015	0.775211950543384	0.123855862782228	0.123855862782228	0	0	1.40601541244102	1.40601541244102	0.280287075192609	0.0549154263258253	-0.184189673926202	-0.184189673926202	-0.0740984385963358	-0.0740984385963358	NA	NA	NA	NA	-0.0988547642081442	-0.0863762241053481	-0.0175690146412068	-0.0175690146412068	NA	NA	NA	NA	NA	NA	NA	NA	2	2	0	2	0	0	NA	NA	Camkk2	NA	NA
425	18547	Apoe	App	Camkk2	Bcl11a	Apoe*App*Camkk2*Bcl11a	Astrocytes	Excitatory.neurons	0.823248924353748	0.788022902882443	0.0630129213780021	0.0630129213780021	0	0	1.40601541244102	1.40601541244102	0.280287075192609	0.0549154263258253	-0.184189673926202	-0.184189673926202	-0.0922947815537301	-0.0034103207075435	NA	NA	NA	NA	-0.0988547642081442	-0.0863762241053481	-0.116590162547317	-0.113159756592512	NA	NA	NA	NA	NA	NA	NA	NA	2	2	0	2	0	0	NA	NA	Camkk2	NA	NA
426	18548	Apoe	App	Camkk2	Abl2	Apoe*App*Camkk2*Abl2	Astrocytes	Excitatory.neurons	0.170819661900297	0.118992385284305	0.517952283032031	0.189306408921593	0	0	1.40601541244102	1.40601541244102	0.280287075192609	0.0549154263258253	-0.184189673926202	-0.184189673926202	-0.181616140514061	-0.0320244329961805	NA	NA	NA	NA	-0.0988547642081442	-0.0863762241053481	0.217183306690752	0.111396371561857	NA	NA	NA	NA	NA	NA	0.15297326346169	0.128947724401284	2	2	1	1	1	0	NA	NA	Camkk2	NA	NA
427	18549	Apoe	App	Camkk2	Clip1	Apoe*App*Camkk2*Clip1	Astrocytes	Excitatory.neurons	0.695033306342816	0.535152735763763	0.376512298091466	0.376512298091466	0	0	1.40601541244102	1.40601541244102	0.280287075192609	0.0549154263258253	-0.184189673926202	-0.184189673926202	-0.0763257269159974	-0.0763257269159974	NA	NA	NA	NA	-0.0988547642081442	-0.0863762241053481	-0.0566942397645783	-0.0147662695293624	NA	NA	NA	NA	NA	NA	NA	NA	2	2	0	2	0	0	NA	NA	Camkk2	NA	NA
428	18550	Apoe	App	Camkk2	Srrm3	Apoe*App*Camkk2*Srrm3	Astrocytes	Excitatory.neurons	0.720271142749969	0.671365377308513	0.101296267811527	0.101296267811527	0	0	1.40601541244102	1.40601541244102	0.280287075192609	0.0549154263258253	-0.184189673926202	-0.184189673926202	NA	NA	NA	NA	NA	NA	-0.0988547642081442	-0.0863762241053481	0.065950972931359	0.065950972931359	NA	NA	NA	NA	NA	NA	NA	NA	2	1	1	1	0	0	NA	NA	Camkk2	NA	NA
429	18551	Apoe	App	Camkk2	Cdk16	Apoe*App*Camkk2*Cdk16	Astrocytes	Excitatory.neurons	0.211809470993083	0.205818984353101	0.0411937390161603	0.0210427114789115	0	0	1.40601541244102	1.40601541244102	0.280287075192609	0.0549154263258253	-0.184189673926202	-0.184189673926202	-0.0120451146085885	-0.00349759729249299	NA	NA	NA	NA	-0.0988547642081442	-0.0863762241053481	0.174345813906388	0.174345813906388	NA	NA	NA	NA	NA	NA	NA	NA	2	2	1	1	0	0	NA	NA	Camkk2	NA	NA
430	18552	Apoe	App	Camkk2	Mfsd4a	Apoe*App*Camkk2*Mfsd4a	Astrocytes	Excitatory.neurons	0.267954091545711	0.64567891054877	-1.26568962554427	-1.26568962554427	0	0	1.40601541244102	1.40601541244102	0.280287075192609	0.0549154263258253	-0.184189673926202	-0.184189673926202	-0.204863964692497	-0.0165168319225768	NA	NA	NA	NA	-0.0988547642081442	-0.0863762241053481	-0.177005552708994	-0.177005552708994	NA	NA	NA	NA	NA	NA	NA	NA	2	2	0	2	0	0	NA	NA	Camkk2	NA	NA
431	18553	Apoe	App	Camkk2	Tyro3	Apoe*App*Camkk2*Tyro3	Astrocytes	Excitatory.neurons	0.602172942741564	0.268745396246412	1.1609733759417	1.1609733759417	0	0	1.40601541244102	1.40601541244102	0.280287075192609	0.0549154263258253	-0.184189673926202	-0.184189673926202	-0.0103338432663008	-0.00074566763737401	NA	NA	NA	NA	-0.0988547642081442	-0.0863762241053481	-0.433387424642873	-0.238597896549487	NA	NA	NA	NA	NA	NA	NA	NA	2	2	0	2	0	0	NA	NA	Camkk2	NA	NA
432	18554	Apoe	App	Camkk2	Cdh11	Apoe*App*Camkk2*Cdh11	Astrocytes	Excitatory.neurons	0.697299796565196	0.637968622560081	0.128101465051757	0.128101465051757	0	0	1.40601541244102	1.40601541244102	0.280287075192609	0.0549154263258253	-0.184189673926202	-0.184189673926202	0.0227665667918008	0.0226398086131598	NA	NA	NA	NA	-0.0988547642081442	-0.0863762241053481	-0.0772454938704341	-0.0707065860827776	NA	NA	NA	NA	NA	NA	NA	NA	3	1	0	2	0	0	NA	NA	Camkk2	NA	NA
433	18555	Apoe	App	Camkk2	Camk4	Apoe*App*Camkk2*Camk4	Astrocytes	Excitatory.neurons	0.74317062363865	0.732550634354573	0.0207368873918368	0.0207368873918368	0	0	1.40601541244102	1.40601541244102	0.280287075192609	0.0549154263258253	-0.184189673926202	-0.184189673926202	-0.0352759215521012	-0.0352759215521012	NA	NA	NA	NA	-0.0988547642081442	-0.0863762241053481	0.0115248942774695	0.0115248942774695	NA	NA	NA	NA	NA	NA	NA	NA	2	2	1	1	0	0	NA	NA	Camkk2	NA	NA
434	18556	Apoe	App	Camkk2	Mapk10	Apoe*App*Camkk2*Mapk10	Astrocytes	Excitatory.neurons	0.797150478863998	0.784678407137593	0.0227218585603092	0.0227218585603092	0	0	1.40601541244102	1.40601541244102	0.280287075192609	0.0549154263258253	-0.184189673926202	-0.184189673926202	-0.0383356898273191	-0.0383356898273191	NA	NA	NA	NA	-0.0988547642081442	-0.0863762241053481	-0.170024627053149	-0.170024627053149	NA	NA	NA	NA	NA	NA	0	0	2	2	0	2	0	0	NA	NA	Camkk2	NA	NA
435	18557	Apoe	App	Cdk16	Mink1	Apoe*App*Cdk16*Mink1	Astrocytes	Excitatory.neurons	0.104724102998025	0.100276568356708	0.0620038934674865	0.00967931647363912	0	0	1.40601541244102	1.40601541244102	0.280287075192609	0.0549154263258253	-0.0120451146085885	-0.00349759729249299	0.0178685370712292	0.0167038524518878	NA	NA	NA	NA	0.174345813906388	0.174345813906388	0.271034407479079	0.200419722666836	NA	NA	NA	NA	NA	NA	NA	NA	3	1	2	0	0	0	NA	NA	Cdk16	NA	NA
436	18558	Apoe	App	Cdk16	Macf1	Apoe*App*Cdk16*Macf1	Astrocytes	Excitatory.neurons	0.306238171567447	0.300175395933669	0.0287535529765818	0.0239748337676173	0	0	1.40601541244102	1.40601541244102	0.280287075192609	0.0549154263258253	-0.0120451146085885	-0.00349759729249299	0.0569097741343894	0.0569097741343894	NA	NA	NA	NA	0.174345813906388	0.174345813906388	-0.0472550162641827	-0.0383370951153114	NA	NA	NA	NA	NA	NA	NA	NA	3	1	1	1	0	0	NA	NA	Cdk16	NA	NA
437	18559	Apoe	App	Cdk16	Srcin1	Apoe*App*Cdk16*Srcin1	Astrocytes	Excitatory.neurons	0.141230167777645	0.123628895683704	0.190588899252196	0.0506453749569362	0	0	1.40601541244102	1.40601541244102	0.280287075192609	0.0549154263258253	-0.0120451146085885	-0.00349759729249299	-0.0615773451699592	-0.0615773451699592	NA	NA	NA	NA	0.174345813906388	0.174345813906388	0.0854329299410655	0.0854329299410655	NA	NA	NA	NA	NA	NA	-0.029451252391326	-0.0189026419793071	2	2	2	0	0	1	NA	NA	Cdk16	NA	NA
438	18560	Apoe	App	Cdk16	Abi2	Apoe*App*Cdk16*Abi2	Astrocytes	Excitatory.neurons	0.118181272747697	0.125849970266085	-0.0899656219124067	-0.0195471847722035	0	0	1.40601541244102	1.40601541244102	0.280287075192609	0.0549154263258253	-0.0120451146085885	-0.00349759729249299	-0.0529401756220482	-0.0529401756220482	NA	NA	NA	NA	0.174345813906388	0.174345813906388	-0.0138314597076047	-0.0138314597076047	NA	NA	NA	NA	NA	NA	0.223147815243106	0.209772058934263	2	2	1	1	1	0	NA	NA	Cdk16	NA	NA
439	18561	Apoe	App	Cdk16	Sptbn1	Apoe*App*Cdk16*Sptbn1	Astrocytes	Excitatory.neurons	0.273028786354537	0.275840729995201	-0.0147287597548962	-0.0108194183565199	0	0	1.40601541244102	1.40601541244102	0.280287075192609	0.0549154263258253	-0.0120451146085885	-0.00349759729249299	-0.0121341179031927	-0.0121341179031927	NA	NA	NA	NA	0.174345813906388	0.174345813906388	0.0972741525430889	0.0972741525430889	NA	NA	NA	NA	NA	NA	-0.0298691423736004	-0.0160957183179625	2	2	2	0	0	1	NA	NA	Cdk16	NA	NA
440	18562	Apoe	App	Cdk16	Camk2b	Apoe*App*Cdk16*Camk2b	Astrocytes	Excitatory.neurons	0.250784317223871	0.254900067146625	-0.0233921005713493	-0.0155113728725122	0	0	1.40601541244102	1.40601541244102	0.280287075192609	0.0549154263258253	-0.0120451146085885	-0.00349759729249299	0.0113649464792367	0.0113649464792367	NA	NA	NA	NA	0.174345813906388	0.174345813906388	0.334025865475259	0.334025865475259	NA	NA	NA	NA	NA	NA	-0.0151694868116274	-0.0151694868116274	3	1	2	0	0	1	NA	NA	Cdk16	NA	NA
441	18563	Apoe	App	Cdk16	Pclo	Apoe*App*Cdk16*Pclo	Astrocytes	Excitatory.neurons	0.24382516270302	0.240102704195615	0.0221040111047745	0.013803573125905	0	0	1.40601541244102	1.40601541244102	0.280287075192609	0.0549154263258253	-0.0120451146085885	-0.00349759729249299	-0.0190919415985818	-0.0190919415985818	NA	NA	NA	NA	0.174345813906388	0.174345813906388	0.0210703658367088	0.0210703658367088	NA	NA	NA	NA	NA	NA	NA	NA	2	2	2	0	0	0	NA	NA	Cdk16	NA	NA
442	18564	Apoe	App	Cdk16	Trio	Apoe*App*Cdk16*Trio	Astrocytes	Excitatory.neurons	0.115826832834179	0.103951782766233	0.154644997841425	0.0289780459448137	0	0	1.40601541244102	1.40601541244102	0.280287075192609	0.0549154263258253	-0.0120451146085885	-0.00349759729249299	-0.0426300006125516	-0.0426300006125516	NA	NA	NA	NA	0.174345813906388	0.174345813906388	0.0684716823147198	0.0288615302405399	NA	NA	NA	NA	NA	NA	NA	NA	2	2	2	0	0	0	NA	NA	Cdk16	NA	NA
443	18565	Apoe	App	Cdk16	Arhgap32	Apoe*App*Cdk16*Arhgap32	Astrocytes	Excitatory.neurons	0.210237393790863	0.181538998467646	0.210660526020243	0.106426361978803	0	0	1.40601541244102	1.40601541244102	0.280287075192609	0.0549154263258253	-0.0120451146085885	-0.00349759729249299	-0.0306677972031637	-0.0306677972031637	NA	NA	NA	NA	0.174345813906388	0.174345813906388	0.0998881422407714	0.0998881422407714	NA	NA	NA	NA	NA	NA	NA	NA	2	2	2	0	0	0	NA	NA	Cdk16	NA	NA
444	18566	Apoe	App	Cdk16	Kcnq2	Apoe*App*Cdk16*Kcnq2	Astrocytes	Excitatory.neurons	0.221176304904145	0.216667878840129	0.0295764362349635	0.0160976800633938	0	0	1.40601541244102	1.40601541244102	0.280287075192609	0.0549154263258253	-0.0120451146085885	-0.00349759729249299	-0.0454132306976864	-0.00300774983750372	NA	NA	NA	NA	0.174345813906388	0.174345813906388	-0.00978840775022726	-0.00978840775022726	NA	NA	NA	NA	NA	NA	NA	NA	2	2	1	1	0	0	NA	NA	Cdk16	NA	NA
445	18567	Apoe	App	Cdk16	Dclk1	Apoe*App*Cdk16*Dclk1	Astrocytes	Excitatory.neurons	0.358928762897621	0.364041080147175	-0.0203474312009961	-0.0203474312009961	0	0	1.40601541244102	1.40601541244102	0.280287075192609	0.0549154263258253	-0.0120451146085885	-0.00349759729249299	0.0979484894942428	0.0979484894942428	NA	NA	NA	NA	0.174345813906388	0.174345813906388	0.284614034743482	0.284614034743482	NA	NA	NA	NA	NA	NA	NA	NA	3	1	2	0	0	0	NA	NA	Cdk16	NA	NA
446	18568	Apoe	App	Cdk16	Srrm2	Apoe*App*Cdk16*Srrm2	Astrocytes	Excitatory.neurons	0.372181955085494	0.371258523909804	0.0035743437518345	0.0035743437518345	0	0	1.40601541244102	1.40601541244102	0.280287075192609	0.0549154263258253	-0.0120451146085885	-0.00349759729249299	0.0481617008947143	0.0481617008947143	NA	NA	NA	NA	0.174345813906388	0.174345813906388	-0.0207817802096738	-0.0207817802096738	NA	NA	NA	NA	NA	NA	NA	NA	3	1	1	1	0	0	NA	NA	Cdk16	NA	NA
447	18569	Apoe	App	Cdk16	Plekha5	Apoe*App*Cdk16*Plekha5	Astrocytes	Excitatory.neurons	0.118970497925163	0.114209760157117	0.0584167328509342	0.0114847237813197	0	0	1.40601541244102	1.40601541244102	0.280287075192609	0.0549154263258253	-0.0120451146085885	-0.00349759729249299	-0.0219773718906995	-0.0219773718906995	NA	NA	NA	NA	0.174345813906388	0.174345813906388	-0.0115773080669776	-0.00510153870307128	NA	NA	NA	NA	NA	NA	NA	NA	2	2	1	1	0	0	NA	NA	Cdk16	NA	NA
448	18570	Apoe	App	Cdk16	Tnik	Apoe*App*Cdk16*Tnik	Astrocytes	Excitatory.neurons	0.270686083453984	0.267971730650419	0.0144861172006444	0.0103893778121515	0	0	1.40601541244102	1.40601541244102	0.280287075192609	0.0549154263258253	-0.0120451146085885	-0.00349759729249299	0.0467479885935383	0.0467479885935383	NA	NA	NA	NA	0.174345813906388	0.174345813906388	0.102286439313996	0.102286439313996	NA	NA	NA	NA	NA	NA	NA	NA	3	1	2	0	0	0	NA	NA	Cdk16	NA	NA
449	18571	Apoe	App	Cdk16	Abr	Apoe*App*Cdk16*Abr	Astrocytes	Excitatory.neurons	0.120852352499002	0.116931553824762	0.0471843260430629	0.00954008502519045	0	0	1.40601541244102	1.40601541244102	0.280287075192609	0.0549154263258253	-0.0120451146085885	-0.00349759729249299	0.0259326061202118	0.0259326061202118	NA	NA	NA	NA	0.174345813906388	0.174345813906388	-0.0484784251759782	-0.0484784251759782	NA	NA	NA	NA	NA	NA	NA	NA	3	1	1	1	0	0	NA	NA	Cdk16	NA	NA
450	18572	Apoe	App	Cdk16	Psd3	Apoe*App*Cdk16*Psd3	Astrocytes	Excitatory.neurons	0.18091637813786	0.166696204404098	0.117425400651342	0.0470693820727203	0	0	1.40601541244102	1.40601541244102	0.280287075192609	0.0549154263258253	-0.0120451146085885	-0.00349759729249299	-0.0269189274699985	-0.0269189274699985	NA	NA	NA	NA	0.174345813906388	0.174345813906388	0.124678764296164	0.124678764296164	NA	NA	NA	NA	NA	NA	NA	NA	2	2	2	0	0	0	NA	NA	Cdk16	NA	NA
451	18573	Apoe	App	Cdk16	Nedd4l	Apoe*App*Cdk16*Nedd4l	Astrocytes	Excitatory.neurons	0.127352473060815	0.125192071972019	0.0244898179147563	0.00543373038286236	0	0	1.40601541244102	1.40601541244102	0.280287075192609	0.0549154263258253	-0.0120451146085885	-0.00349759729249299	-0.0319906429943919	-0.0319906429943919	NA	NA	NA	NA	0.174345813906388	0.174345813906388	0.0309571877532259	0.0175805535125772	NA	NA	NA	NA	NA	NA	NA	NA	2	2	2	0	0	0	NA	NA	Cdk16	NA	NA
452	18574	Apoe	App	Cdk16	Braf	Apoe*App*Cdk16*Braf	Astrocytes	Excitatory.neurons	0.103586389295262	0.09725789552087	0.0900498687703307	0.0137796246827841	0	0	1.40601541244102	1.40601541244102	0.280287075192609	0.0549154263258253	-0.0120451146085885	-0.00349759729249299	-0.0673612633431006	-0.0673612633431006	NA	NA	NA	NA	0.174345813906388	0.174345813906388	-0.117112616857817	-0.117112616857817	NA	NA	NA	NA	NA	NA	NA	NA	2	2	1	1	0	0	NA	NA	Cdk16	NA	NA
453	18575	Apoe	App	Cdk16	Arfgef3	Apoe*App*Cdk16*Arfgef3	Astrocytes	Excitatory.neurons	0.135891066491472	0.136942614682024	-0.0110399188064335	-0.00278138816400451	0	0	1.40601541244102	1.40601541244102	0.280287075192609	0.0549154263258253	-0.0120451146085885	-0.00349759729249299	0.540781360372942	0.540781360372942	NA	NA	NA	NA	0.174345813906388	0.174345813906388	0.394138757192752	0.394138757192752	NA	NA	NA	NA	NA	NA	NA	NA	3	1	2	0	0	0	NA	NA	Cdk16	NA	NA
454	18576	Apoe	App	Cdk16	Sipa1l1	Apoe*App*Cdk16*Sipa1l1	Astrocytes	Excitatory.neurons	0.204931855224379	0.198065772897043	0.0489218277824531	0.023787570639536	0	0	1.40601541244102	1.40601541244102	0.280287075192609	0.0549154263258253	-0.0120451146085885	-0.00349759729249299	-0.108334218189873	-0.108334218189873	NA	NA	NA	NA	0.174345813906388	0.174345813906388	0.145603101357444	0.131606217085082	NA	NA	NA	NA	NA	NA	NA	NA	2	2	2	0	0	0	NA	NA	Cdk16	NA	NA
455	18577	Apoe	App	Cdk16	Dmxl2	Apoe*App*Cdk16*Dmxl2	Astrocytes	Excitatory.neurons	0.137926866177812	0.132916283469333	0.0529942249053788	0.0135181435174666	0	0	1.40601541244102	1.40601541244102	0.280287075192609	0.0549154263258253	-0.0120451146085885	-0.00349759729249299	0	0	NA	NA	NA	NA	0.174345813906388	0.174345813906388	-0.0938562637608501	-0.0938562637608501	NA	NA	NA	NA	NA	NA	NA	NA	2	1	1	1	0	0	NA	NA	Cdk16	NA	NA
456	18578	Apoe	App	Cdk16	Mcf2l	Apoe*App*Cdk16*Mcf2l	Astrocytes	Excitatory.neurons	0.200396284481285	0.157510210692673	0.345461290703201	0.162377892233219	0	0	1.40601541244102	1.40601541244102	0.280287075192609	0.0549154263258253	-0.0120451146085885	-0.00349759729249299	0.12909953121276	0.0189283812591335	NA	NA	NA	NA	0.174345813906388	0.174345813906388	0.206565743089926	0.144715826934156	NA	NA	NA	NA	NA	NA	NA	NA	3	1	2	0	0	0	NA	NA	Cdk16	NA	NA
457	18579	Apoe	App	Cdk16	Kcnb1	Apoe*App*Cdk16*Kcnb1	Astrocytes	Excitatory.neurons	0.119269881573739	0.109417835221044	0.123302180747075	0.02435037249868	0	0	1.40601541244102	1.40601541244102	0.280287075192609	0.0549154263258253	-0.0120451146085885	-0.00349759729249299	0	0	NA	NA	NA	NA	0.174345813906388	0.174345813906388	-0.0240974330538437	-0.0240974330538437	NA	NA	NA	NA	NA	NA	NA	NA	2	1	1	1	0	0	NA	NA	Cdk16	NA	NA
458	18580	Apoe	App	Cdk16	Cadps	Apoe*App*Cdk16*Cadps	Astrocytes	Excitatory.neurons	0.237011324626439	0.214361347796535	0.144270874973368	0.0866342991577784	0	0	1.40601541244102	1.40601541244102	0.280287075192609	0.0549154263258253	-0.0120451146085885	-0.00349759729249299	-0.0750481749620803	-0.0750481749620803	NA	NA	NA	NA	0.174345813906388	0.174345813906388	0.117927015241302	0.117927015241302	NA	NA	NA	NA	NA	NA	-0.090707236241364	-0.090707236241364	2	2	2	0	0	1	NA	NA	Cdk16	NA	NA
459	18581	Apoe	App	Cdk16	Dst	Apoe*App*Cdk16*Dst	Astrocytes	Excitatory.neurons	0.278925299810436	0.267342733191231	0.0609650644279752	0.0454133317390386	0	0	1.40601541244102	1.40601541244102	0.280287075192609	0.0549154263258253	-0.0120451146085885	-0.00349759729249299	0.0928997084080893	0.0928997084080893	NA	NA	NA	NA	0.174345813906388	0.174345813906388	0.0324213292749899	0.0276949331782304	NA	NA	NA	NA	NA	NA	-0.476514484558862	-0.039727322888942	3	1	2	0	0	1	NA	NA	Cdk16	NA	NA
460	18582	Apoe	App	Cdk16	Ankrd17	Apoe*App*Cdk16*Ankrd17	Astrocytes	Excitatory.neurons	0.146619469450475	0.115477824596692	0.341827693858711	0.0968545989826453	0	0	1.40601541244102	1.40601541244102	0.280287075192609	0.0549154263258253	-0.0120451146085885	-0.00349759729249299	0.0630536759761697	0.0120039484702198	NA	NA	NA	NA	0.174345813906388	0.174345813906388	0.138234743008928	0.0803297920650576	NA	NA	NA	NA	NA	NA	NA	NA	3	1	2	0	0	0	NA	NA	Cdk16	NA	NA
461	18583	Apoe	App	Cdk16	Afdn	Apoe*App*Cdk16*Afdn	Astrocytes	Excitatory.neurons	0.136683938188976	0.13834317472778	-0.0172820698004986	-0.0044315009243536	0	0	1.40601541244102	1.40601541244102	0.280287075192609	0.0549154263258253	-0.0120451146085885	-0.00349759729249299	-0.0196202928242907	-0.0196202928242907	NA	NA	NA	NA	0.174345813906388	0.174345813906388	0.00799103088471948	0.00799103088471948	NA	NA	NA	NA	NA	NA	NA	NA	2	2	2	0	0	0	NA	NA	Cdk16	NA	NA
462	18584	Apoe	App	Cdk16	Rasgrf1	Apoe*App*Cdk16*Rasgrf1	Astrocytes	Excitatory.neurons	0.137965195983697	0.150270079176077	-0.122403051171146	-0.0361621432037298	0	0	1.40601541244102	1.40601541244102	0.280287075192609	0.0549154263258253	-0.0120451146085885	-0.00349759729249299	-0.0122078670070062	-0.0122078670070062	NA	NA	NA	NA	0.174345813906388	0.174345813906388	0.300850800077918	0.300850800077918	NA	NA	NA	NA	NA	NA	NA	NA	2	2	2	0	0	0	NA	NA	Cdk16	NA	NA
463	18585	Apoe	App	Cdk16	Cdk14	Apoe*App*Cdk16*Cdk14	Astrocytes	Excitatory.neurons	0.111746680706578	0.110613575016692	0.0145724549403554	0.00255970447811321	0	0	1.40601541244102	1.40601541244102	0.280287075192609	0.0549154263258253	-0.0120451146085885	-0.00349759729249299	-0.147150279285358	-0.0417480819576117	NA	NA	NA	NA	0.174345813906388	0.174345813906388	-0.159544921272332	-0.159544921272332	NA	NA	NA	NA	NA	NA	NA	NA	2	2	1	1	0	0	NA	NA	Cdk16	NA	NA
464	18586	Apoe	App	Cdk16	Cdc42bpa	Apoe*App*Cdk16*Cdc42bpa	Astrocytes	Excitatory.neurons	0.133071229239082	0.111524165433787	0.252764813431089	0.060579390861636	0	0	1.40601541244102	1.40601541244102	0.280287075192609	0.0549154263258253	-0.0120451146085885	-0.00349759729249299	0.187150195683039	0.187150195683039	NA	NA	NA	NA	0.174345813906388	0.174345813906388	0.14011178809061	0.0481302435939905	NA	NA	NA	NA	NA	NA	NA	NA	3	1	2	0	0	0	NA	NA	Cdk16	NA	NA
465	18587	Apoe	App	Cdk16	Sptbn4	Apoe*App*Cdk16*Sptbn4	Astrocytes	Excitatory.neurons	0.136172696249109	0.128642785910202	0.0814514182693781	0.0203208671863886	0	0	1.40601541244102	1.40601541244102	0.280287075192609	0.0549154263258253	-0.0120451146085885	-0.00349759729249299	0	0	NA	NA	NA	NA	0.174345813906388	0.174345813906388	0.0928621634492635	0.0928621634492635	NA	NA	NA	NA	NA	NA	NA	NA	2	1	2	0	0	0	NA	NA	Cdk16	NA	NA
466	18588	Apoe	App	Cdk16	Garnl3	Apoe*App*Cdk16*Garnl3	Astrocytes	Excitatory.neurons	0.112787486433824	0.107696099284209	0.066041740568338	0.0117964193463416	0	0	1.40601541244102	1.40601541244102	0.280287075192609	0.0549154263258253	-0.0120451146085885	-0.00349759729249299	-0.110521771942276	-0.0487668668830821	NA	NA	NA	NA	0.174345813906388	0.174345813906388	-0.0042052937649363	-0.0042052937649363	NA	NA	NA	NA	NA	NA	NA	NA	2	2	1	1	0	0	NA	NA	Cdk16	NA	NA
467	18589	Apoe	App	Cdk16	Camkk2	Apoe*App*Cdk16*Camkk2	Astrocytes	Excitatory.neurons	0.13265600347521	0.135006158457508	-0.0251473381394976	-0.00618067462526926	0	0	1.40601541244102	1.40601541244102	0.280287075192609	0.0549154263258253	-0.0120451146085885	-0.00349759729249299	-0.184189673926202	-0.184189673926202	NA	NA	NA	NA	0.174345813906388	0.174345813906388	-0.0988547642081442	-0.0863762241053481	NA	NA	NA	NA	NA	NA	NA	NA	2	2	1	1	0	0	NA	NA	Cdk16	NA	NA
468	18590	Apoe	App	Cdk16	Pkn2	Apoe*App*Cdk16*Pkn2	Astrocytes	Excitatory.neurons	0.109977640616549	0.109281400726437	0.00907953994553496	0.00154943577864814	0	0	1.40601541244102	1.40601541244102	0.280287075192609	0.0549154263258253	-0.0120451146085885	-0.00349759729249299	-0.0639470536691048	-0.00961827446011333	NA	NA	NA	NA	0.174345813906388	0.174345813906388	0.0283848244496888	0.00329089493651583	NA	NA	NA	NA	NA	NA	NA	NA	2	2	2	0	0	0	NA	NA	Cdk16	NA	NA
469	18591	Apoe	App	Cdk16	Nav2	Apoe*App*Cdk16*Nav2	Astrocytes	Excitatory.neurons	0.282915439029448	0.277858227653851	0.0259294654445346	0.019659388275901	0	0	1.40601541244102	1.40601541244102	0.280287075192609	0.0549154263258253	-0.0120451146085885	-0.00349759729249299	NA	NA	NA	NA	NA	NA	0.174345813906388	0.174345813906388	0.100842788733008	0.0314641624219473	NA	NA	NA	NA	NA	NA	NA	NA	2	1	2	0	0	0	NA	NA	Cdk16	NA	NA
470	18592	Apoe	App	Cdk16	Grm7	Apoe*App*Cdk16*Grm7	Astrocytes	Excitatory.neurons	0.205037458799871	0.16958061469275	0.272452947887552	0.13257936340925	0	0	1.40601541244102	1.40601541244102	0.280287075192609	0.0549154263258253	-0.0120451146085885	-0.00349759729249299	-0.113606066059995	-0.113606066059995	NA	NA	NA	NA	0.174345813906388	0.174345813906388	-0.123001858581443	-0.0355188016593127	NA	NA	NA	NA	NA	NA	NA	NA	2	2	1	1	0	0	NA	NA	Cdk16	NA	NA
471	18593	Apoe	App	Cdk16	Csnk1a1	Apoe*App*Cdk16*Csnk1a1	Astrocytes	Excitatory.neurons	0.25051981650991	0.251834485785589	-0.00752118552965481	-0.00490729305201576	0	0	1.40601541244102	1.40601541244102	0.280287075192609	0.0549154263258253	-0.0120451146085885	-0.00349759729249299	0.0480862966899283	0.0192886201185641	NA	NA	NA	NA	0.174345813906388	0.174345813906388	0.125724505593046	0.0964306090658353	NA	NA	NA	NA	NA	NA	NA	NA	3	1	2	0	0	0	NA	NA	Cdk16	NA	NA
472	18594	Apoe	App	Cdk17	Ptprn2	Apoe*App*Cdk17*Ptprn2	Astrocytes	Excitatory.neurons	0.737107818520086	0.699153918375691	0.0761594603560885	0.0761594603560885	0	0	1.40601541244102	1.40601541244102	0.280287075192609	0.0549154263258253	-0.105734806867431	-0.0145755078822976	0.079910651673323	0.079910651673323	NA	NA	NA	NA	0.302164937688828	0.302164937688828	-0.0173298815689427	-0.00359329545650709	NA	NA	NA	NA	NA	NA	NA	NA	3	1	1	1	0	0	NA	NA	Cdk17	NA	NA
473	18595	Apoe	App	Cdk17	Mast1	Apoe*App*Cdk17*Mast1	Astrocytes	Excitatory.neurons	0.123971548401819	0.122645222878237	0.0153931804254496	0.00325661743329522	0	0	1.40601541244102	1.40601541244102	0.280287075192609	0.0549154263258253	-0.105734806867431	-0.0145755078822976	-0.0897955558208878	-0.0802352928186388	NA	NA	NA	NA	0.302164937688828	0.302164937688828	0.136969990173653	0.109971246067259	NA	NA	NA	NA	NA	NA	NA	NA	2	2	2	0	0	0	NA	NA	Cdk17	NA	NA
474	18596	Apoe	App	Cdk17	Srcin1	Apoe*App*Cdk17*Srcin1	Astrocytes	Excitatory.neurons	0.674529355159852	0.645289890423989	0.0638370388283656	0.0638370388283656	0	0	1.40601541244102	1.40601541244102	0.280287075192609	0.0549154263258253	-0.105734806867431	-0.0145755078822976	-0.0615773451699592	-0.0615773451699592	NA	NA	NA	NA	0.302164937688828	0.302164937688828	0.0854329299410655	0.0854329299410655	NA	NA	NA	NA	NA	NA	-0.029451252391326	-0.0189026419793071	2	2	2	0	0	1	NA	NA	Cdk17	NA	NA
475	18597	Apoe	App	Cdk17	Dock7	Apoe*App*Cdk17*Dock7	Astrocytes	Excitatory.neurons	0.524872798970875	0.173200295668851	1.5939668020238	1.5939668020238	0	0	1.40601541244102	1.40601541244102	0.280287075192609	0.0549154263258253	-0.105734806867431	-0.0145755078822976	0.0338868664109898	0.0338868664109898	NA	NA	NA	NA	0.302164937688828	0.302164937688828	0.0817187164319194	0.0748989005836253	NA	NA	NA	NA	NA	NA	NA	NA	3	1	2	0	0	0	NA	NA	Cdk17	NA	NA
476	18598	Apoe	App	Cdk17	Camk2b	Apoe*App*Cdk17*Camk2b	Astrocytes	Excitatory.neurons	0.798634027068261	0.806052142893601	-0.0133220228819424	-0.0133220228819424	0	0	1.40601541244102	1.40601541244102	0.280287075192609	0.0549154263258253	-0.105734806867431	-0.0145755078822976	0.0113649464792367	0.0113649464792367	NA	NA	NA	NA	0.302164937688828	0.302164937688828	0.334025865475259	0.334025865475259	NA	NA	NA	NA	NA	NA	-0.0151694868116274	-0.0151694868116274	3	1	2	0	0	1	NA	NA	Cdk17	NA	NA
477	18599	Apoe	App	Cdk17	Wnk2	Apoe*App*Cdk17*Wnk2	Astrocytes	Excitatory.neurons	0.540499273286448	0.488275122750817	0.146313471038267	0.146313471038267	0	0	1.40601541244102	1.40601541244102	0.280287075192609	0.0549154263258253	-0.105734806867431	-0.0145755078822976	-0.0745055362633006	-0.0745055362633006	NA	NA	NA	NA	0.302164937688828	0.302164937688828	0.126574505061363	0.0902727471083453	NA	NA	NA	NA	NA	NA	NA	NA	2	2	2	0	0	0	NA	NA	Cdk17	NA	NA
478	18600	Apoe	App	Cdk17	Trio	Apoe*App*Cdk17*Trio	Astrocytes	Excitatory.neurons	0.625712661635279	0.601215989329905	0.0575231272441886	0.0575231272441886	0	0	1.40601541244102	1.40601541244102	0.280287075192609	0.0549154263258253	-0.105734806867431	-0.0145755078822976	-0.0426300006125516	-0.0426300006125516	NA	NA	NA	NA	0.302164937688828	0.302164937688828	0.0684716823147198	0.0288615302405399	NA	NA	NA	NA	NA	NA	NA	NA	2	2	2	0	0	0	NA	NA	Cdk17	NA	NA
479	18601	Apoe	App	Cdk17	Arhgap32	Apoe*App*Cdk17*Arhgap32	Astrocytes	Excitatory.neurons	0.763699384583556	0.736245284888394	0.0527480225822949	0.0527480225822949	0	0	1.40601541244102	1.40601541244102	0.280287075192609	0.0549154263258253	-0.105734806867431	-0.0145755078822976	-0.0306677972031637	-0.0306677972031637	NA	NA	NA	NA	0.302164937688828	0.302164937688828	0.0998881422407714	0.0998881422407714	NA	NA	NA	NA	NA	NA	NA	NA	2	2	2	0	0	0	NA	NA	Cdk17	NA	NA
480	18602	Apoe	App	Cdk17	Dlgap4	Apoe*App*Cdk17*Dlgap4	Astrocytes	Excitatory.neurons	0.527426359427123	0.431072775388881	0.290428103599017	0.290428103599017	0	0	1.40601541244102	1.40601541244102	0.280287075192609	0.0549154263258253	-0.105734806867431	-0.0145755078822976	-0.0155995215086699	-0.0155995215086699	NA	NA	NA	NA	0.302164937688828	0.302164937688828	-0.00576765228111664	-0.00576765228111664	NA	NA	NA	NA	NA	NA	NA	NA	2	2	1	1	0	0	NA	NA	Cdk17	NA	NA
481	18603	Apoe	App	Cdk17	Grin2b	Apoe*App*Cdk17*Grin2b	Astrocytes	Excitatory.neurons	0.859554887233298	0.870302828433963	-0.0179070144201603	-0.0179070144201603	0	0	1.40601541244102	1.40601541244102	0.280287075192609	0.0549154263258253	-0.105734806867431	-0.0145755078822976	-0.029819340738098	-0.029819340738098	NA	NA	NA	NA	0.302164937688828	0.302164937688828	-0.029365622853857	-0.029365622853857	NA	NA	NA	NA	NA	NA	0.23109986080177	0.23109986080177	2	2	1	1	1	0	NA	NA	Cdk17	NA	NA
482	18604	Apoe	App	Cdk17	Plekha6	Apoe*App*Cdk17*Plekha6	Astrocytes	Excitatory.neurons	0.147031670718908	0.135568593911288	0.116280115644568	0.0331052221991842	0	0	1.40601541244102	1.40601541244102	0.280287075192609	0.0549154263258253	-0.105734806867431	-0.0145755078822976	0.0841153138786473	0.0540371668605207	NA	NA	NA	NA	0.302164937688828	0.302164937688828	0.0279305648149325	0.0270297156984537	NA	NA	NA	NA	NA	NA	NA	NA	3	1	2	0	0	0	NA	NA	Cdk17	NA	NA
483	18605	Apoe	App	Cdk17	Dclk1	Apoe*App*Cdk17*Dclk1	Astrocytes	Excitatory.neurons	0.860099400031978	0.867041993366845	-0.0115850546815719	-0.0115850546815719	0	0	1.40601541244102	1.40601541244102	0.280287075192609	0.0549154263258253	-0.105734806867431	-0.0145755078822976	0.0979484894942428	0.0979484894942428	NA	NA	NA	NA	0.302164937688828	0.302164937688828	0.284614034743482	0.284614034743482	NA	NA	NA	NA	NA	NA	NA	NA	3	1	2	0	0	0	NA	NA	Cdk17	NA	NA
484	18606	Apoe	App	Cdk17	Atxn2	Apoe*App*Cdk17*Atxn2	Astrocytes	Excitatory.neurons	0.638640051840843	0.61093399394774	0.0638842322537792	0.0638842322537792	0	0	1.40601541244102	1.40601541244102	0.280287075192609	0.0549154263258253	-0.105734806867431	-0.0145755078822976	0.00430244092839193	0.00068690153465663	NA	NA	NA	NA	0.302164937688828	0.302164937688828	0.0979544432813367	0.0778416544204183	NA	NA	NA	NA	NA	NA	NA	NA	3	1	2	0	0	0	NA	NA	Cdk17	NA	NA
485	18607	Apoe	App	Cdk17	Mical3	Apoe*App*Cdk17*Mical3	Astrocytes	Excitatory.neurons	0.675135902584629	0.656826987157183	0.0396050602721192	0.0396050602721192	0	0	1.40601541244102	1.40601541244102	0.280287075192609	0.0549154263258253	-0.105734806867431	-0.0145755078822976	-0.0669315909918395	-0.0669315909918395	NA	NA	NA	NA	0.302164937688828	0.302164937688828	-0.0926405750591754	-0.0926405750591754	NA	NA	NA	NA	NA	NA	NA	NA	2	2	1	1	0	0	NA	NA	Cdk17	NA	NA
486	18608	Apoe	App	Cdk17	Mark3	Apoe*App*Cdk17*Mark3	Astrocytes	Excitatory.neurons	0.600133113429131	0.559361986499899	0.101325402724648	0.101325402724648	0	0	1.40601541244102	1.40601541244102	0.280287075192609	0.0549154263258253	-0.105734806867431	-0.0145755078822976	-0.0515221895090548	-0.0453321766143476	NA	NA	NA	NA	0.302164937688828	0.302164937688828	0.517477049492622	0.369155117361994	NA	NA	NA	NA	NA	NA	NA	NA	2	2	2	0	0	0	NA	NA	Cdk17	NA	NA
487	18609	Apoe	App	Cdk17	Tnik	Apoe*App*Cdk17*Tnik	Astrocytes	Excitatory.neurons	0.812808265146264	0.815384344175992	-0.00455958334419888	-0.00455958334419888	0	0	1.40601541244102	1.40601541244102	0.280287075192609	0.0549154263258253	-0.105734806867431	-0.0145755078822976	0.0467479885935383	0.0467479885935383	NA	NA	NA	NA	0.302164937688828	0.302164937688828	0.102286439313996	0.102286439313996	NA	NA	NA	NA	NA	NA	NA	NA	3	1	2	0	0	0	NA	NA	Cdk17	NA	NA
488	18610	Apoe	App	Cdk17	Abr	Apoe*App*Cdk17*Abr	Astrocytes	Excitatory.neurons	0.636359798823843	0.631286954667122	0.0115285704980315	0.0115285704980315	0	0	1.40601541244102	1.40601541244102	0.280287075192609	0.0549154263258253	-0.105734806867431	-0.0145755078822976	0.0259326061202118	0.0259326061202118	NA	NA	NA	NA	0.302164937688828	0.302164937688828	-0.0484784251759782	-0.0484784251759782	NA	NA	NA	NA	NA	NA	NA	NA	3	1	1	1	0	0	NA	NA	Cdk17	NA	NA
489	18611	Apoe	App	Cdk17	Psd3	Apoe*App*Cdk17*Psd3	Astrocytes	Excitatory.neurons	0.731619177264606	0.717033459652506	0.0290123921855459	0.0290123921855459	0	0	1.40601541244102	1.40601541244102	0.280287075192609	0.0549154263258253	-0.105734806867431	-0.0145755078822976	-0.0269189274699985	-0.0269189274699985	NA	NA	NA	NA	0.302164937688828	0.302164937688828	0.124678764296164	0.124678764296164	NA	NA	NA	NA	NA	NA	NA	NA	2	2	2	0	0	0	NA	NA	Cdk17	NA	NA
490	18612	Apoe	App	Cdk17	Sptbn2	Apoe*App*Cdk17*Sptbn2	Astrocytes	Excitatory.neurons	0.581432297282022	0.544707537590943	0.09396238760206	0.09396238760206	0	0	1.40601541244102	1.40601541244102	0.280287075192609	0.0549154263258253	-0.105734806867431	-0.0145755078822976	0	0	NA	NA	NA	NA	0.302164937688828	0.302164937688828	0.434699624002035	0.434699624002035	NA	NA	NA	NA	NA	NA	0.14199377846974	0.14199377846974	2	1	2	0	1	0	NA	NA	Cdk17	NA	NA
491	18613	Apoe	App	Cdk17	Arfgef3	Apoe*App*Cdk17*Arfgef3	Astrocytes	Excitatory.neurons	0.665231940309006	0.670536600551662	-0.0114415115968984	-0.0114415115968984	0	0	1.40601541244102	1.40601541244102	0.280287075192609	0.0549154263258253	-0.105734806867431	-0.0145755078822976	0.540781360372942	0.540781360372942	NA	NA	NA	NA	0.302164937688828	0.302164937688828	0.394138757192752	0.394138757192752	NA	NA	NA	NA	NA	NA	NA	NA	3	1	2	0	0	0	NA	NA	Cdk17	NA	NA
492	18614	Apoe	App	Cdk17	Sipa1l1	Apoe*App*Cdk17*Sipa1l1	Astrocytes	Excitatory.neurons	0.75838733601771	0.755207282629535	0.00605419672143418	0.00605419672143418	0	0	1.40601541244102	1.40601541244102	0.280287075192609	0.0549154263258253	-0.105734806867431	-0.0145755078822976	-0.108334218189873	-0.108334218189873	NA	NA	NA	NA	0.302164937688828	0.302164937688828	0.145603101357444	0.131606217085082	NA	NA	NA	NA	NA	NA	NA	NA	2	2	2	0	0	0	NA	NA	Cdk17	NA	NA
493	18615	Apoe	App	Cdk17	Mark2	Apoe*App*Cdk17*Mark2	Astrocytes	Excitatory.neurons	0.130138942205389	0.118118490164497	0.13869879005209	0.0319691116176768	0	0	1.40601541244102	1.40601541244102	0.280287075192609	0.0549154263258253	-0.105734806867431	-0.0145755078822976	-0.0108803167705793	-0.0108803167705793	NA	NA	NA	NA	0.302164937688828	0.302164937688828	0.138200106154719	0.106409266792145	NA	NA	NA	NA	NA	NA	NA	NA	2	2	2	0	0	0	NA	NA	Cdk17	NA	NA
494	18616	Apoe	App	Cdk17	Eif4g3	Apoe*App*Cdk17*Eif4g3	Astrocytes	Excitatory.neurons	0.741651979812227	0.69114599039151	0.101609926696319	0.101609926696319	0	0	1.40601541244102	1.40601541244102	0.280287075192609	0.0549154263258253	-0.105734806867431	-0.0145755078822976	-0.0365367670467461	-0.0365367670467461	NA	NA	NA	NA	0.302164937688828	0.302164937688828	-0.0451510541638448	-0.0197075838540829	NA	NA	NA	NA	NA	NA	NA	NA	2	2	1	1	0	0	NA	NA	Cdk17	NA	NA
495	18617	Apoe	App	Cdk17	Iqsec3	Apoe*App*Cdk17*Iqsec3	Astrocytes	Excitatory.neurons	0.151847835109091	0.147492337410807	0.0417076323233537	0.0125414234844568	0	0	1.40601541244102	1.40601541244102	0.280287075192609	0.0549154263258253	-0.105734806867431	-0.0145755078822976	0.0319415488408225	0.0267378379268337	NA	NA	NA	NA	0.302164937688828	0.302164937688828	-0.0270618566967143	-0.0270618566967143	NA	NA	NA	NA	NA	NA	NA	NA	3	1	1	1	0	0	NA	NA	Cdk17	NA	NA
496	18618	Apoe	App	Cdk17	Kcnb1	Apoe*App*Cdk17*Kcnb1	Astrocytes	Excitatory.neurons	0.633065675684742	0.614386808988217	0.0431387611736869	0.0431387611736869	0	0	1.40601541244102	1.40601541244102	0.280287075192609	0.0549154263258253	-0.105734806867431	-0.0145755078822976	0	0	NA	NA	NA	NA	0.302164937688828	0.302164937688828	-0.0240974330538437	-0.0240974330538437	NA	NA	NA	NA	NA	NA	NA	NA	2	1	1	1	0	0	NA	NA	Cdk17	NA	NA
497	18619	Apoe	App	Cdk17	Cacna1a	Apoe*App*Cdk17*Cacna1a	Astrocytes	Excitatory.neurons	0.737808339115148	0.668851248337078	0.141359393877155	0.141359393877155	0	0	1.40601541244102	1.40601541244102	0.280287075192609	0.0549154263258253	-0.105734806867431	-0.0145755078822976	-0.0740984385963358	-0.0740984385963358	NA	NA	NA	NA	0.302164937688828	0.302164937688828	-0.0175690146412068	-0.0175690146412068	NA	NA	NA	NA	NA	NA	NA	NA	2	2	1	1	0	0	NA	NA	Cdk17	NA	NA
498	18620	Apoe	App	Cdk17	Cadps	Apoe*App*Cdk17*Cadps	Astrocytes	Excitatory.neurons	0.787776074923182	0.771806008892874	0.0295094809180243	0.0295094809180243	0	0	1.40601541244102	1.40601541244102	0.280287075192609	0.0549154263258253	-0.105734806867431	-0.0145755078822976	-0.0750481749620803	-0.0750481749620803	NA	NA	NA	NA	0.302164937688828	0.302164937688828	0.117927015241302	0.117927015241302	NA	NA	NA	NA	NA	NA	-0.090707236241364	-0.090707236241364	2	2	2	0	0	1	NA	NA	Cdk17	NA	NA
499	18621	Apoe	App	Cdk17	Gramd1b	Apoe*App*Cdk17*Gramd1b	Astrocytes	Excitatory.neurons	0.588235828106146	0.56758150511254	0.0514779835651669	0.0514779835651669	0	0	1.40601541244102	1.40601541244102	0.280287075192609	0.0549154263258253	-0.105734806867431	-0.0145755078822976	0.0738250560484206	0.0537845848136706	NA	NA	NA	NA	0.302164937688828	0.302164937688828	0.074575262648243	0.0371873467818789	NA	NA	NA	NA	NA	NA	NA	NA	3	1	2	0	0	0	NA	NA	Cdk17	NA	NA
500	18622	Apoe	App	Cdk17	Sptbn4	Apoe*App*Cdk17*Sptbn4	Astrocytes	Excitatory.neurons	0.66573394743064	0.655179316719456	0.0230210655491479	0.0230210655491479	0	0	1.40601541244102	1.40601541244102	0.280287075192609	0.0549154263258253	-0.105734806867431	-0.0145755078822976	0	0	NA	NA	NA	NA	0.302164937688828	0.302164937688828	0.0928621634492635	0.0928621634492635	NA	NA	NA	NA	NA	NA	NA	NA	2	1	2	0	0	0	NA	NA	Cdk17	NA	NA
501	18623	Apoe	App	Cdk17	Srrm4	Apoe*App*Cdk17*Srrm4	Astrocytes	Excitatory.neurons	0.565097340641852	0.549695590905148	0.0397950885935407	0.0397950885935407	0	0	1.40601541244102	1.40601541244102	0.280287075192609	0.0549154263258253	-0.105734806867431	-0.0145755078822976	NA	NA	NA	NA	NA	NA	0.302164937688828	0.302164937688828	-0.00651945595499289	-0.00651945595499289	NA	NA	NA	NA	NA	NA	NA	NA	2	1	1	1	0	0	NA	NA	Cdk17	NA	NA
502	18624	Apoe	App	Cdk17	Garnl3	Apoe*App*Cdk17*Garnl3	Astrocytes	Excitatory.neurons	0.619001231992947	0.610321759356316	0.0203391630226637	0.0203391630226637	0	0	1.40601541244102	1.40601541244102	0.280287075192609	0.0549154263258253	-0.105734806867431	-0.0145755078822976	-0.110521771942276	-0.0487668668830821	NA	NA	NA	NA	0.302164937688828	0.302164937688828	-0.0042052937649363	-0.0042052937649363	NA	NA	NA	NA	NA	NA	NA	NA	2	2	1	1	0	0	NA	NA	Cdk17	NA	NA
503	18625	Apoe	App	Cdk17	Cdk13	Apoe*App*Cdk17*Cdk13	Astrocytes	Excitatory.neurons	0.132272216842336	0.123578642865318	0.0973192930412393	0.0230799145405973	0	0	1.40601541244102	1.40601541244102	0.280287075192609	0.0549154263258253	-0.105734806867431	-0.0145755078822976	-0.0392912951400485	-0.00790060833080994	NA	NA	NA	NA	0.302164937688828	0.302164937688828	0.0406145840724218	0.033550559733096	NA	NA	NA	NA	NA	NA	NA	NA	2	2	2	0	0	0	NA	NA	Cdk17	NA	NA
504	18626	Apoe	App	Cdk17	Zmynd8	Apoe*App*Cdk17*Zmynd8	Astrocytes	Excitatory.neurons	0.762241665950099	0.756521083319706	0.0108538891068658	0.0108538891068658	0	0	1.40601541244102	1.40601541244102	0.280287075192609	0.0549154263258253	-0.105734806867431	-0.0145755078822976	0.0239379244165821	0.00026969836088486	NA	NA	NA	NA	0.302164937688828	0.302164937688828	0.0327808224598466	0.0327808224598466	NA	NA	NA	NA	NA	NA	NA	NA	3	1	2	0	0	0	NA	NA	Cdk17	NA	NA
505	18627	Apoe	App	Cdk17	Dlg2	Apoe*App*Cdk17*Dlg2	Astrocytes	Excitatory.neurons	0.842581937565941	0.859317565805734	-0.028341089689104	-0.028341089689104	0	0	1.40601541244102	1.40601541244102	0.280287075192609	0.0549154263258253	-0.105734806867431	-0.0145755078822976	-0.0100210162153695	-0.0100210162153695	NA	NA	NA	NA	0.302164937688828	0.302164937688828	0.0543694576748292	0.0543694576748292	NA	NA	NA	NA	NA	NA	0.2458715730534	0.2458715730534	2	2	2	0	1	0	NA	NA	Cdk17	NA	NA
506	18628	Apoe	App	Cdk5	Atxn2	Apoe*App*Cdk5*Atxn2	Astrocytes	Excitatory.neurons	0.12490021167318	0.123454185901734	0.0166659537777229	0.0035728469780771	0	0	1.40601541244102	1.40601541244102	0.280287075192609	0.0549154263258253	-0.0731424606229749	-0.0731424606229749	0.00430244092839193	0.00068690153465663	NA	NA	NA	NA	NA	NA	0.0979544432813367	0.0778416544204183	NA	NA	NA	NA	NA	NA	NA	NA	3	1	1	0	0	0	NA	NA	Cdk5	NA	NA
507	18629	Apoe	App	Cdk5	Ndfip1	Apoe*App*Cdk5*Ndfip1	Astrocytes	Excitatory.neurons	0.232540758026128	0.317742808857088	-0.448718439664845	-0.390274461248214	0	0	1.40601541244102	1.40601541244102	0.280287075192609	0.0549154263258253	-0.0731424606229749	-0.0731424606229749	NA	NA	NA	NA	NA	NA	NA	NA	NA	NA	NA	NA	NA	NA	NA	NA	NA	NA	2	1	0	0	0	0	NA	NA	NA	NA	NA
508	18630	Apoe	App	Cdk5	Syp	Apoe*App*Cdk5*Syp	Astrocytes	Excitatory.neurons	0.231957070845105	0.302857533454866	-0.383330940052276	-0.315506553144353	0	0	1.40601541244102	1.40601541244102	0.280287075192609	0.0549154263258253	-0.0731424606229749	-0.0731424606229749	-0.0844706377485201	-0.0844706377485201	NA	NA	NA	NA	NA	NA	-0.366008085474506	-0.366008085474506	NA	NA	NA	NA	NA	NA	-0.168270350053219	-0.168270350053219	2	2	0	1	0	1	NA	NA	NA	NA	NA
509	18631	Apoe	App	Cdk5	Anks1b	Apoe*App*Cdk5*Anks1b	Astrocytes	Excitatory.neurons	0.301788436890101	0.358403233335796	-0.247293276305105	-0.244590444304925	0	0	1.40601541244102	1.40601541244102	0.280287075192609	0.0549154263258253	-0.0731424606229749	-0.0731424606229749	-0.0684772251522157	-0.0605218806253376	NA	NA	NA	NA	NA	NA	0.265312588587588	0.142827395970094	NA	NA	NA	NA	NA	NA	0	0	2	2	1	0	0	0	NA	NA	Cdk5	NA	NA
510	18632	Apoe	App	Cdk5	Ptprn2	Apoe*App*Cdk5*Ptprn2	Astrocytes	Excitatory.neurons	0.189566865283594	0.174964207448781	0.115015290392775	0.0496237908185596	0	0	1.40601541244102	1.40601541244102	0.280287075192609	0.0549154263258253	-0.0731424606229749	-0.0731424606229749	0.079910651673323	0.079910651673323	NA	NA	NA	NA	NA	NA	-0.0173298815689427	-0.00359329545650709	NA	NA	NA	NA	NA	NA	NA	NA	3	1	0	1	0	0	NA	NA	Cdk5	NA	NA
511	18633	Apoe	App	Cdk5	Shank1	Apoe*App*Cdk5*Shank1	Astrocytes	Excitatory.neurons	0.101297994236618	0.0787019313113351	0.36009126967567	0.0528921685421672	0	0	1.40601541244102	1.40601541244102	0.280287075192609	0.0549154263258253	-0.0731424606229749	-0.0731424606229749	-0.0594541237309748	-0.0594541237309748	NA	NA	NA	NA	NA	NA	0.36768647552059	0.36768647552059	NA	NA	NA	NA	NA	NA	0.0562230082555687	0.0562230082555687	2	2	1	0	1	0	NA	NA	Cdk5	NA	NA
512	18634	Apoe	App	Cdk5	Mark3	Apoe*App*Cdk5*Mark3	Astrocytes	Excitatory.neurons	0.10731642224262	0.101598807486856	0.0782380292202334	0.0127704070090959	0	0	1.40601541244102	1.40601541244102	0.280287075192609	0.0549154263258253	-0.0731424606229749	-0.0731424606229749	-0.0515221895090548	-0.0453321766143476	NA	NA	NA	NA	NA	NA	0.517477049492622	0.369155117361994	NA	NA	NA	NA	NA	NA	NA	NA	2	2	1	0	0	0	NA	NA	Cdk5	NA	NA
513	18635	Apoe	App	Cdk5	Eif4g3	Apoe*App*Cdk5*Eif4g3	Astrocytes	Excitatory.neurons	0.193549073377967	0.169296443909306	0.192085799574371	0.085596222693332	0	0	1.40601541244102	1.40601541244102	0.280287075192609	0.0549154263258253	-0.0731424606229749	-0.0731424606229749	-0.0365367670467461	-0.0365367670467461	NA	NA	NA	NA	NA	NA	-0.0451510541638448	-0.0197075838540829	NA	NA	NA	NA	NA	NA	NA	NA	2	2	0	1	0	0	NA	NA	Cdk5	NA	NA
514	18636	Apoe	App	Cdk5	Wnk1	Apoe*App*Cdk5*Wnk1	Astrocytes	Excitatory.neurons	0.110591264381881	0.094967786354482	0.217601973459235	0.0375103623982697	0	0	1.40601541244102	1.40601541244102	0.280287075192609	0.0549154263258253	-0.0731424606229749	-0.0731424606229749	0.0400625796629523	0.0400625796629523	NA	NA	NA	NA	NA	NA	0.00761256740337772	0.00352071028442157	NA	NA	NA	NA	NA	NA	NA	NA	3	1	1	0	0	0	NA	NA	Cdk5	NA	NA
515	18637	Apoe	App	Cdk5	Cacna1a	Apoe*App*Cdk5*Cacna1a	Astrocytes	Excitatory.neurons	0.190173190902365	0.154711319235875	0.296006398622442	0.12835060973997	0	0	1.40601541244102	1.40601541244102	0.280287075192609	0.0549154263258253	-0.0731424606229749	-0.0731424606229749	-0.0740984385963358	-0.0740984385963358	NA	NA	NA	NA	NA	NA	-0.0175690146412068	-0.0175690146412068	NA	NA	NA	NA	NA	NA	NA	NA	2	2	0	1	0	0	NA	NA	Cdk5	NA	NA
516	18638	Apoe	App	Cdk5	Ankrd17	Apoe*App*Cdk5*Ankrd17	Astrocytes	Excitatory.neurons	0.150026929343387	0.131872459678615	0.18476370701357	0.0544361525022619	0	0	1.40601541244102	1.40601541244102	0.280287075192609	0.0549154263258253	-0.0731424606229749	-0.0731424606229749	0.0630536759761697	0.0120039484702198	NA	NA	NA	NA	NA	NA	0.138234743008928	0.0803297920650576	NA	NA	NA	NA	NA	NA	NA	NA	3	1	1	0	0	0	NA	NA	Cdk5	NA	NA
517	18639	Apoe	App	Cdk5	Prpf4b	Apoe*App*Cdk5*Prpf4b	Astrocytes	Excitatory.neurons	0.196810355458028	0.170274951023734	0.207803781210028	0.0950152691617095	0	0	1.40601541244102	1.40601541244102	0.280287075192609	0.0549154263258253	-0.0731424606229749	-0.0731424606229749	-0.00895120214072789	-0.00889232950113682	NA	NA	NA	NA	NA	NA	-0.029878661759442	-0.029878661759442	NA	NA	NA	NA	NA	NA	0.00905193790229105	0.00905193790229105	2	2	0	1	1	0	NA	NA	Cdk5	NA	NA
518	18640	Apoe	App	Cdk5	Grm7	Apoe*App*Cdk5*Grm7	Astrocytes	Excitatory.neurons	0.209393224356073	0.191708752313758	0.126666147409476	0.0636098629370636	0	0	1.40601541244102	1.40601541244102	0.280287075192609	0.0549154263258253	-0.0731424606229749	-0.0731424606229749	-0.113606066059995	-0.113606066059995	NA	NA	NA	NA	NA	NA	-0.123001858581443	-0.0355188016593127	NA	NA	NA	NA	NA	NA	NA	NA	2	2	0	1	0	0	NA	NA	Cdk5	NA	NA
519	18641	Apoe	App	Cdk5	Mical2	Apoe*App*Cdk5*Mical2	Astrocytes	Excitatory.neurons	0.232476528407867	0.194628189876042	0.255163245328715	0.149131758783742	0	0	1.40601541244102	1.40601541244102	0.280287075192609	0.0549154263258253	-0.0731424606229749	-0.0731424606229749	NA	NA	NA	NA	NA	NA	NA	NA	-0.0592921092637414	-0.0592921092637414	NA	NA	NA	NA	NA	NA	NA	NA	2	1	0	1	0	0	NA	NA	Cdk5	NA	NA
520	18642	Apoe	App	Clk3	Ank3	Apoe*App*Clk3*Ank3	Astrocytes	Excitatory.neurons	0.289105315524335	0.281932688924339	0.0361178602591685	0.0281212539738623	0	0	1.40601541244102	1.40601541244102	0.280287075192609	0.0549154263258253	0.0294651357026343	0.00012273912841266	-0.0433538482184837	-0.0433538482184837	NA	NA	NA	NA	-0.0243563603224902	-0.0147079175784181	0.00412122690669944	0.00304112002590011	NA	NA	NA	NA	NA	NA	NA	NA	3	1	1	1	0	0	NA	NA	Clk3	NA	NA
521	18643	Apoe	App	Clk3	Macf1	Apoe*App*Clk3*Macf1	Astrocytes	Excitatory.neurons	0.273870321378202	0.259711251390029	0.0762982969805087	0.0555413949462656	0	0	1.40601541244102	1.40601541244102	0.280287075192609	0.0549154263258253	0.0294651357026343	0.00012273912841266	0.0569097741343894	0.0569097741343894	NA	NA	NA	NA	-0.0243563603224902	-0.0147079175784181	-0.0472550162641827	-0.0383370951153114	NA	NA	NA	NA	NA	NA	NA	NA	4	0	0	2	0	0	NA	NA	Clk3	NA	NA
522	18644	Apoe	App	Clk3	Srcin1	Apoe*App*Clk3*Srcin1	Astrocytes	Excitatory.neurons	0.122213926058698	0.102513347608177	0.251348514428004	0.051843824407771	0	0	1.40601541244102	1.40601541244102	0.280287075192609	0.0549154263258253	0.0294651357026343	0.00012273912841266	-0.0615773451699592	-0.0615773451699592	NA	NA	NA	NA	-0.0243563603224902	-0.0147079175784181	0.0854329299410655	0.0854329299410655	NA	NA	NA	NA	NA	NA	-0.029451252391326	-0.0189026419793071	3	1	1	1	0	1	NA	NA	Clk3	NA	NA
523	18645	Apoe	App	Clk3	Pclo	Apoe*App*Clk3*Pclo	Astrocytes	Excitatory.neurons	0.215329095617444	0.204712621314798	0.0725974046766402	0.0379975651482284	0	0	1.40601541244102	1.40601541244102	0.280287075192609	0.0549154263258253	0.0294651357026343	0.00012273912841266	-0.0190919415985818	-0.0190919415985818	NA	NA	NA	NA	-0.0243563603224902	-0.0147079175784181	0.0210703658367088	0.0210703658367088	NA	NA	NA	NA	NA	NA	NA	NA	3	1	1	1	0	0	NA	NA	Clk3	NA	NA
524	18646	Apoe	App	Clk3	Kcnq2	Apoe*App*Clk3*Kcnq2	Astrocytes	Excitatory.neurons	0.194445440427111	0.183688916538651	0.0816686375880787	0.0366534286581837	0	0	1.40601541244102	1.40601541244102	0.280287075192609	0.0549154263258253	0.0294651357026343	0.00012273912841266	-0.0454132306976864	-0.00300774983750372	NA	NA	NA	NA	-0.0243563603224902	-0.0147079175784181	-0.00978840775022726	-0.00978840775022726	NA	NA	NA	NA	NA	NA	NA	NA	3	1	0	2	0	0	NA	NA	Clk3	NA	NA
525	18647	Apoe	App	Clk3	Dclk1	Apoe*App*Clk3*Dclk1	Astrocytes	Excitatory.neurons	0.324458144126857	0.319992832960727	0.0199309304576525	0.0177445476947766	0	0	1.40601541244102	1.40601541244102	0.280287075192609	0.0549154263258253	0.0294651357026343	0.00012273912841266	0.0979484894942428	0.0979484894942428	NA	NA	NA	NA	-0.0243563603224902	-0.0147079175784181	0.284614034743482	0.284614034743482	NA	NA	NA	NA	NA	NA	NA	NA	4	0	1	1	0	0	NA	NA	Clk3	NA	NA
526	18648	Apoe	App	Clk3	Atxn2	Apoe*App*Clk3*Atxn2	Astrocytes	Excitatory.neurons	0.105143325779288	0.0891857227236826	0.23504269437951	0.0369607323617699	0	0	1.40601541244102	1.40601541244102	0.280287075192609	0.0549154263258253	0.0294651357026343	0.00012273912841266	0.00430244092839193	0.00068690153465663	NA	NA	NA	NA	-0.0243563603224902	-0.0147079175784181	0.0979544432813367	0.0778416544204183	NA	NA	NA	NA	NA	NA	NA	NA	4	0	1	1	0	0	NA	NA	Clk3	NA	NA
527	18649	Apoe	App	Clk3	Mycbp2	Apoe*App*Clk3*Mycbp2	Astrocytes	Excitatory.neurons	0.291450613522268	0.285798714670244	0.0281544572543164	0.0221369349730844	0	0	1.40601541244102	1.40601541244102	0.280287075192609	0.0549154263258253	0.0294651357026343	0.00012273912841266	0.0254551992897015	0.0254551992897015	NA	NA	NA	NA	-0.0243563603224902	-0.0147079175784181	0.04653919200145	0.0328022859632292	NA	NA	NA	NA	NA	NA	NA	NA	4	0	1	1	0	0	NA	NA	Clk3	NA	NA
528	18650	Apoe	App	Clk3	Srrm2	Apoe*App*Clk3*Srrm2	Astrocytes	Excitatory.neurons	0.337354868931248	0.326926426820268	0.0451649792788373	0.0419510691352903	0	0	1.40601541244102	1.40601541244102	0.280287075192609	0.0549154263258253	0.0294651357026343	0.00012273912841266	0.0481617008947143	0.0481617008947143	NA	NA	NA	NA	-0.0243563603224902	-0.0147079175784181	-0.0207817802096738	-0.0207817802096738	NA	NA	NA	NA	NA	NA	NA	NA	4	0	0	2	0	0	NA	NA	Clk3	NA	NA
529	18651	Apoe	App	Clk3	Mical3	Apoe*App*Clk3*Mical3	Astrocytes	Excitatory.neurons	0.122531965635344	0.107532564696898	0.186756426136985	0.0386993719841519	0	0	1.40601541244102	1.40601541244102	0.280287075192609	0.0549154263258253	0.0294651357026343	0.00012273912841266	-0.0669315909918395	-0.0669315909918395	NA	NA	NA	NA	-0.0243563603224902	-0.0147079175784181	-0.0926405750591754	-0.0926405750591754	NA	NA	NA	NA	NA	NA	NA	NA	3	1	0	2	0	0	NA	NA	Clk3	NA	NA
530	18652	Apoe	App	Clk3	Abr	Apoe*App*Clk3*Abr	Astrocytes	Excitatory.neurons	0.104163475570286	0.0968071085691569	0.104622499377976	0.0161730290598021	0	0	1.40601541244102	1.40601541244102	0.280287075192609	0.0549154263258253	0.0294651357026343	0.00012273912841266	0.0259326061202118	0.0259326061202118	NA	NA	NA	NA	-0.0243563603224902	-0.0147079175784181	-0.0484784251759782	-0.0484784251759782	NA	NA	NA	NA	NA	NA	NA	NA	4	0	0	2	0	0	NA	NA	Clk3	NA	NA
531	18653	Apoe	App	Clk3	Psd3	Apoe*App*Clk3*Psd3	Astrocytes	Excitatory.neurons	0.15778505842664	0.139642100270373	0.175046642024083	0.0561364674637075	0	0	1.40601541244102	1.40601541244102	0.280287075192609	0.0549154263258253	0.0294651357026343	0.00012273912841266	-0.0269189274699985	-0.0269189274699985	NA	NA	NA	NA	-0.0243563603224902	-0.0147079175784181	0.124678764296164	0.124678764296164	NA	NA	NA	NA	NA	NA	NA	NA	3	1	1	1	0	0	NA	NA	Clk3	NA	NA
532	18654	Apoe	App	Clk3	Unc13a	Apoe*App*Clk3*Unc13a	Astrocytes	Excitatory.neurons	0.159684970495819	0.11745905887873	0.439846464803162	0.143896566043017	0	0	1.40601541244102	1.40601541244102	0.280287075192609	0.0549154263258253	0.0294651357026343	0.00012273912841266	-0.0137261393989296	-0.0137261393989296	NA	NA	NA	NA	-0.0243563603224902	-0.0147079175784181	-0.204476844247519	-0.204476844247519	NA	NA	NA	NA	NA	NA	NA	NA	3	1	0	2	0	0	NA	NA	Clk3	NA	NA
533	18655	Apoe	App	Clk3	Sipa1l1	Apoe*App*Clk3*Sipa1l1	Astrocytes	Excitatory.neurons	0.179582790064404	0.167168981440507	0.102748780546206	0.0407038605536869	0	0	1.40601541244102	1.40601541244102	0.280287075192609	0.0549154263258253	0.0294651357026343	0.00012273912841266	-0.108334218189873	-0.108334218189873	NA	NA	NA	NA	-0.0243563603224902	-0.0147079175784181	0.145603101357444	0.131606217085082	NA	NA	NA	NA	NA	NA	NA	NA	3	1	1	1	0	0	NA	NA	Clk3	NA	NA
534	18656	Apoe	App	Clk3	Mcf2l	Apoe*App*Clk3*Mcf2l	Astrocytes	Excitatory.neurons	0.175450145027379	0.131659024275543	0.411537796077316	0.157061498566332	0	0	1.40601541244102	1.40601541244102	0.280287075192609	0.0549154263258253	0.0294651357026343	0.00012273912841266	0.12909953121276	0.0189283812591335	NA	NA	NA	NA	-0.0243563603224902	-0.0147079175784181	0.206565743089926	0.144715826934156	NA	NA	NA	NA	NA	NA	NA	NA	4	0	1	1	0	0	NA	NA	Clk3	NA	NA
535	18657	Apoe	App	Clk3	Zranb2	Apoe*App*Clk3*Zranb2	Astrocytes	Excitatory.neurons	0.300585889934607	0.295897554810305	0.0226037203085778	0.018440257606231	0	0	1.40601541244102	1.40601541244102	0.280287075192609	0.0549154263258253	0.0294651357026343	0.00012273912841266	0.068706620683604	0.0191919093633579	NA	NA	NA	NA	-0.0243563603224902	-0.0147079175784181	0.047326247699564	0.047326247699564	NA	NA	NA	NA	NA	NA	NA	NA	4	0	1	1	0	0	NA	NA	Clk3	NA	NA
536	18658	Apoe	App	Clk3	Kcnb1	Apoe*App*Clk3*Kcnb1	Astrocytes	Excitatory.neurons	0.102767753272655	0.0904266716242508	0.182671178548437	0.0275497255867192	0	0	1.40601541244102	1.40601541244102	0.280287075192609	0.0549154263258253	0.0294651357026343	0.00012273912841266	0	0	NA	NA	NA	NA	-0.0243563603224902	-0.0147079175784181	-0.0240974330538437	-0.0240974330538437	NA	NA	NA	NA	NA	NA	NA	NA	3	0	0	2	0	0	NA	NA	Clk3	NA	NA
537	18659	Apoe	App	Clk3	Rbm25	Apoe*App*Clk3*Rbm25	Astrocytes	Excitatory.neurons	0.263527506329165	0.248075223208627	0.0868362292767674	0.0601617796922137	0	0	1.40601541244102	1.40601541244102	0.280287075192609	0.0549154263258253	0.0294651357026343	0.00012273912841266	0.0799503049379077	0.0799503049379077	NA	NA	NA	NA	-0.0243563603224902	-0.0147079175784181	0.0274741799930348	0.0274741799930348	NA	NA	NA	NA	NA	NA	NA	NA	4	0	1	1	0	0	NA	NA	Clk3	NA	NA
538	18660	Apoe	App	Clk3	Unc80	Apoe*App*Clk3*Unc80	Astrocytes	Excitatory.neurons	0.24564098462802	0.236531549441542	0.0542934060558191	0.0342508706284343	0	0	1.40601541244102	1.40601541244102	0.280287075192609	0.0549154263258253	0.0294651357026343	0.00012273912841266	0.0459479318686203	0.0013847198082659	NA	NA	NA	NA	-0.0243563603224902	-0.0147079175784181	0.171167154071715	0.159205337877313	NA	NA	NA	NA	NA	NA	NA	NA	4	0	1	1	0	0	NA	NA	Clk3	NA	NA
539	18661	Apoe	App	Clk3	Ryr2	Apoe*App*Clk3*Ryr2	Astrocytes	Excitatory.neurons	0.255243275383699	0.24725158079998	0.0457112398527804	0.0303655986591708	0	0	1.40601541244102	1.40601541244102	0.280287075192609	0.0549154263258253	0.0294651357026343	0.00012273912841266	-0.109395809471302	-0.109395809471302	NA	NA	NA	NA	-0.0243563603224902	-0.0147079175784181	-0.0928050510204715	-0.0557548067327135	NA	NA	NA	NA	NA	NA	NA	NA	3	1	0	2	0	0	NA	NA	Clk3	NA	NA
540	18662	Apoe	App	Clk3	Vps13a	Apoe*App*Clk3*Vps13a	Astrocytes	Excitatory.neurons	0.187493392070574	0.173046514901226	0.115041022561917	0.0487884480906227	0	0	1.40601541244102	1.40601541244102	0.280287075192609	0.0549154263258253	0.0294651357026343	0.00012273912841266	0	0	NA	NA	NA	NA	-0.0243563603224902	-0.0147079175784181	-0.167949031113505	-0.0381939666038854	NA	NA	NA	NA	NA	NA	NA	NA	3	0	0	2	0	0	NA	NA	Clk3	NA	NA
541	18663	Apoe	App	Clk3	Hivep2	Apoe*App*Clk3*Hivep2	Astrocytes	Excitatory.neurons	0.118618596166969	0.102383858034816	0.210430745197894	0.0411520158776807	0	0	1.40601541244102	1.40601541244102	0.280287075192609	0.0549154263258253	0.0294651357026343	0.00012273912841266	0.0103302962886927	4.79308382943611e-05	NA	NA	NA	NA	-0.0243563603224902	-0.0147079175784181	0.318002998189751	0.197763995849111	NA	NA	NA	NA	NA	NA	NA	NA	4	0	1	1	0	0	NA	NA	Clk3	NA	NA
542	18664	Apoe	App	Clk3	Nktr	Apoe*App*Clk3*Nktr	Astrocytes	Excitatory.neurons	0.288093330442574	0.284323465104546	0.0189369257959596	0.0146813505310595	0	0	1.40601541244102	1.40601541244102	0.280287075192609	0.0549154263258253	0.0294651357026343	0.00012273912841266	NA	NA	NA	NA	NA	NA	-0.0243563603224902	-0.0147079175784181	-0.147628798153715	-0.0698740965853498	NA	NA	NA	NA	NA	NA	NA	NA	3	0	0	2	0	0	NA	NA	Clk3	NA	NA
543	18665	Apoe	App	Clk3	Prpf4b	Apoe*App*Clk3*Prpf4b	Astrocytes	Excitatory.neurons	0.168396962547466	0.12522266953842	0.424436964960471	0.151559214524529	0	0	1.40601541244102	1.40601541244102	0.280287075192609	0.0549154263258253	0.0294651357026343	0.00012273912841266	-0.00895120214072789	-0.00889232950113682	NA	NA	NA	NA	-0.0243563603224902	-0.0147079175784181	-0.029878661759442	-0.029878661759442	NA	NA	NA	NA	NA	NA	0.00905193790229105	0.00905193790229105	3	1	0	2	1	0	NA	NA	Clk3	NA	NA
544	18666	Apoe	App	Clk3	Bicd1	Apoe*App*Clk3*Bicd1	Astrocytes	Excitatory.neurons	0.121120149225342	0.110821232830484	0.127107101668734	0.0258010852225405	0	0	1.40601541244102	1.40601541244102	0.280287075192609	0.0549154263258253	0.0294651357026343	0.00012273912841266	0.231307586986089	0.00517857973068978	NA	NA	NA	NA	-0.0243563603224902	-0.0147079175784181	0.329794534860737	0.329794534860737	NA	NA	NA	NA	NA	NA	NA	NA	4	0	1	1	0	0	NA	NA	Clk3	NA	NA
545	18667	Apoe	App	Clk3	Rbm5	Apoe*App*Clk3*Rbm5	Astrocytes	Excitatory.neurons	0.238913307943684	0.237056737011818	0.0112077280802008	0.0068054192568312	0	0	1.40601541244102	1.40601541244102	0.280287075192609	0.0549154263258253	0.0294651357026343	0.00012273912841266	0.0600809788707671	0.00057562369851118	NA	NA	NA	NA	-0.0243563603224902	-0.0147079175784181	0.147584266842042	0.1381843842778	NA	NA	NA	NA	NA	NA	NA	NA	4	0	1	1	0	0	NA	NA	Clk3	NA	NA
546	18668	Apoe	App	Clk3	Zmynd8	Apoe*App*Clk3*Zmynd8	Astrocytes	Excitatory.neurons	0.183078255208406	0.168250864090123	0.121156014781903	0.0494887715141306	0	0	1.40601541244102	1.40601541244102	0.280287075192609	0.0549154263258253	0.0294651357026343	0.00012273912841266	0.0239379244165821	0.00026969836088486	NA	NA	NA	NA	-0.0243563603224902	-0.0147079175784181	0.0327808224598466	0.0327808224598466	NA	NA	NA	NA	NA	NA	NA	NA	4	0	1	1	0	0	NA	NA	Clk3	NA	NA
547	18669	Apoe	App	Clk3	Adgrl3	Apoe*App*Clk3*Adgrl3	Astrocytes	Excitatory.neurons	0.184515568611098	0.181057898057931	0.0271429347065714	0.0112249886462626	0	0	1.40601541244102	1.40601541244102	0.280287075192609	0.0549154263258253	0.0294651357026343	0.00012273912841266	-0.0266621960130159	-0.0266621960130159	NA	NA	NA	NA	-0.0243563603224902	-0.0147079175784181	0.08082482536044	0.0509866999803299	NA	NA	NA	NA	NA	NA	NA	NA	3	1	1	1	0	0	NA	NA	Clk3	NA	NA
548	18670	Apoe	App	Clk3	Dab1	Apoe*App*Clk3*Dab1	Astrocytes	Excitatory.neurons	0.110968055993026	0.111091076666838	-0.00158423655186709	-0.00027533042866572	0	0	1.40601541244102	1.40601541244102	0.280287075192609	0.0549154263258253	0.0294651357026343	0.00012273912841266	0.106857543445374	0.00241290574616383	NA	NA	NA	NA	-0.0243563603224902	-0.0147079175784181	0.0619321073665274	0.0619321073665274	NA	NA	NA	NA	NA	NA	0.714562202505051	0.714562202505051	4	0	1	1	1	0	NA	NA	Clk3	NA	NA
549	18671	Apoe	App	Clk3	Zmynd11	Apoe*App*Clk3*Zmynd11	Astrocytes	Excitatory.neurons	0.111549685681577	0.104191870852772	0.0975388092015709	0.0170784633421526	0	0	1.40601541244102	1.40601541244102	0.280287075192609	0.0549154263258253	0.0294651357026343	0.00012273912841266	-0.121443658776848	-0.00020636829047939	NA	NA	NA	NA	-0.0243563603224902	-0.0147079175784181	-0.13035169547631	-0.0862795532550442	NA	NA	NA	NA	NA	NA	NA	NA	3	1	0	2	0	0	NA	NA	Clk3	NA	NA
550	18672	Apoe	App	Csnk1d	Atp1a3	Apoe*App*Csnk1d*Atp1a3	Astrocytes	Excitatory.neurons	0.178407643953259	0.178642515007186	-0.00188746527260406	-0.00074147726844956	0	0	1.40601541244102	1.40601541244102	0.280287075192609	0.0549154263258253	0.0704607435239116	0.0623705457686468	0.00368714323797167	0.00368714323797167	NA	NA	NA	NA	0.606707594782363	0.548287176665893	-0.0987466154048086	-0.095108716197093	NA	NA	NA	NA	NA	NA	0.42148243616376	0.42148243616376	4	0	1	1	1	0	NA	NA	Csnk1d	NA	NA
551	18673	Apoe	App	Csnk1d	Atp1a1	Apoe*App*Csnk1d*Atp1a1	Astrocytes	Excitatory.neurons	0.118938993421814	0.123151626635433	-0.0498023935714586	-0.010412916349584	0	0	1.40601541244102	1.40601541244102	0.280287075192609	0.0549154263258253	0.0704607435239116	0.0623705457686468	-0.0391881733406939	-0.0391881733406939	NA	NA	NA	NA	0.606707594782363	0.548287176665893	-0.143252137042073	-0.143252137042073	NA	NA	NA	NA	NA	NA	-0.0550498145247166	-0.0550498145247166	3	1	1	1	0	1	NA	NA	Csnk1d	NA	NA
552	18674	Apoe	App	Csnk1d	Kif21a	Apoe*App*Csnk1d*Kif21a	Astrocytes	Excitatory.neurons	0.124191878063696	0.119665448783362	0.0531283337041096	0.011275413692817	0	0	1.40601541244102	1.40601541244102	0.280287075192609	0.0549154263258253	0.0704607435239116	0.0623705457686468	0.0325691531495345	0.0325691531495345	NA	NA	NA	NA	0.606707594782363	0.548287176665893	0.0977327758588502	0.0870491056566977	NA	NA	NA	NA	NA	NA	NA	NA	4	0	2	0	0	0	NA	NA	Csnk1d	NA	NA
553	18675	Apoe	App	Csnk1d	Map1b	Apoe*App*Csnk1d*Map1b	Astrocytes	Excitatory.neurons	0.144840832402726	0.135474627774307	0.0957619386225669	0.0265737688123504	0	0	1.40601541244102	1.40601541244102	0.280287075192609	0.0549154263258253	0.0704607435239116	0.0623705457686468	0	0	NA	NA	NA	NA	0.606707594782363	0.548287176665893	-0.0400832535336423	-0.0400832535336423	NA	NA	NA	NA	NA	NA	NA	NA	3	0	1	1	0	0	NA	NA	Csnk1d	NA	NA
554	18676	Apoe	App	Csnk1d	Rtn1	Apoe*App*Csnk1d*Rtn1	Astrocytes	Excitatory.neurons	0.186546117075656	0.200619972372006	-0.104393164569538	-0.0491515221148253	0	0	1.40601541244102	1.40601541244102	0.280287075192609	0.0549154263258253	0.0704607435239116	0.0623705457686468	-0.0686647746653545	-0.0686647746653545	NA	NA	NA	NA	0.606707594782363	0.548287176665893	-0.0685566245120979	-0.0685566245120979	NA	NA	NA	NA	NA	NA	NA	NA	3	1	1	1	0	0	NA	NA	Csnk1d	NA	NA
555	18677	Apoe	App	Csnk1d	Ank2	Apoe*App*Csnk1d*Ank2	Astrocytes	Excitatory.neurons	0.204422689393334	0.188042990421628	0.119881183115349	0.0580724272516262	0	0	1.40601541244102	1.40601541244102	0.280287075192609	0.0549154263258253	0.0704607435239116	0.0623705457686468	-0.06739989301527	-0.06739989301527	NA	NA	NA	NA	0.606707594782363	0.548287176665893	-0.0523403656363144	-0.0523403656363144	NA	NA	NA	NA	NA	NA	0.00928613345746352	0.00880348001918163	3	1	1	1	1	0	NA	NA	Csnk1d	NA	NA
556	18678	Apoe	App	Csnk1d	Ank3	Apoe*App*Csnk1d*Ank3	Astrocytes	Excitatory.neurons	0.156602389613437	0.138021071811464	0.180985836690773	0.0573161411164544	0	0	1.40601541244102	1.40601541244102	0.280287075192609	0.0549154263258253	0.0704607435239116	0.0623705457686468	-0.0433538482184837	-0.0433538482184837	NA	NA	NA	NA	0.606707594782363	0.548287176665893	0.00412122690669944	0.00304112002590011	NA	NA	NA	NA	NA	NA	NA	NA	3	1	2	0	0	0	NA	NA	Csnk1d	NA	NA
557	18679	Apoe	App	Csnk1d	Mapt	Apoe*App*Csnk1d*Mapt	Astrocytes	Excitatory.neurons	0.131384866397199	0.122864880860579	0.0959710083173189	0.0224934860684285	0	0	1.40601541244102	1.40601541244102	0.280287075192609	0.0549154263258253	0.0704607435239116	0.0623705457686468	-0.0587333959517556	-0.0587333959517556	NA	NA	NA	NA	0.606707594782363	0.548287176665893	-0.0877956564046594	-0.0877956564046594	NA	NA	NA	NA	NA	NA	0.224403999268367	0.173750332867618	3	1	1	1	1	0	NA	NA	Csnk1d	NA	NA
558	18680	Apoe	App	Csnk1d	Grin2b	Apoe*App*Csnk1d*Grin2b	Astrocytes	Excitatory.neurons	0.18117978426591	0.168436402309819	0.104619016520527	0.0420331239997515	0	0	1.40601541244102	1.40601541244102	0.280287075192609	0.0549154263258253	0.0704607435239116	0.0623705457686468	-0.029819340738098	-0.029819340738098	NA	NA	NA	NA	0.606707594782363	0.548287176665893	-0.029365622853857	-0.029365622853857	NA	NA	NA	NA	NA	NA	0.23109986080177	0.23109986080177	3	1	1	1	1	0	NA	NA	Csnk1d	NA	NA
559	18681	Apoe	App	Csnk1d	Lrrc7	Apoe*App*Csnk1d*Lrrc7	Astrocytes	Excitatory.neurons	0.159987169599756	0.149411596645485	0.0980299103692951	0.0321715930584086	0	0	1.40601541244102	1.40601541244102	0.280287075192609	0.0549154263258253	0.0704607435239116	0.0623705457686468	-0.0963285547986464	-0.0963285547986464	NA	NA	NA	NA	0.606707594782363	0.548287176665893	-0.045803423108409	-0.045803423108409	NA	NA	NA	NA	NA	NA	-0.281556318444658	-0.0934756586268358	3	1	1	1	0	1	NA	NA	Csnk1d	NA	NA
560	18682	Apoe	App	Csnk1d	Dclk1	Apoe*App*Csnk1d*Dclk1	Astrocytes	Excitatory.neurons	0.182098980544748	0.163176469592967	0.157376389250672	0.0637397544996434	0	0	1.40601541244102	1.40601541244102	0.280287075192609	0.0549154263258253	0.0704607435239116	0.0623705457686468	0.0979484894942428	0.0979484894942428	NA	NA	NA	NA	0.606707594782363	0.548287176665893	0.284614034743482	0.284614034743482	NA	NA	NA	NA	NA	NA	NA	NA	4	0	2	0	0	0	NA	NA	Csnk1d	NA	NA
561	18683	Apoe	App	Csnk1d	Srrm2	Apoe*App*Csnk1d*Srrm2	Astrocytes	Excitatory.neurons	0.191864674547252	0.167986451318967	0.190681339447637	0.0838274191252108	0	0	1.40601541244102	1.40601541244102	0.280287075192609	0.0549154263258253	0.0704607435239116	0.0623705457686468	0.0481617008947143	0.0481617008947143	NA	NA	NA	NA	0.606707594782363	0.548287176665893	-0.0207817802096738	-0.0207817802096738	NA	NA	NA	NA	NA	NA	NA	NA	4	0	1	1	0	0	NA	NA	Csnk1d	NA	NA
562	18684	Apoe	App	Csnk1d	Sorbs2	Apoe*App*Csnk1d*Sorbs2	Astrocytes	Excitatory.neurons	0.168567250271852	0.152983650658071	0.139080379150892	0.0497452690636922	0	0	1.40601541244102	1.40601541244102	0.280287075192609	0.0549154263258253	0.0704607435239116	0.0623705457686468	-0.0873296838906183	-0.0873296838906183	NA	NA	NA	NA	0.606707594782363	0.548287176665893	-0.0248588031666113	-0.0248588031666113	NA	NA	NA	NA	NA	NA	NA	NA	3	1	1	1	0	0	NA	NA	Csnk1d	NA	NA
563	18685	Apoe	App	Csnk1d	Rtn3	Apoe*App*Csnk1d*Rtn3	Astrocytes	Excitatory.neurons	0.145720720820537	0.146584355159689	-0.00846716320142839	-0.00239813465683168	0	0	1.40601541244102	1.40601541244102	0.280287075192609	0.0549154263258253	0.0704607435239116	0.0623705457686468	-0.141138969022747	-0.141138969022747	NA	NA	NA	NA	0.606707594782363	0.548287176665893	-0.222997074079182	-0.222997074079182	NA	NA	NA	NA	NA	NA	NA	NA	3	1	1	1	0	0	NA	NA	Csnk1d	NA	NA
564	18686	Apoe	App	Csnk1d	Rtn4	Apoe*App*Csnk1d*Rtn4	Astrocytes	Excitatory.neurons	0.10829335843599	0.120657335662069	-0.154617580497211	-0.0311718494979524	0	0	1.40601541244102	1.40601541244102	0.280287075192609	0.0549154263258253	0.0704607435239116	0.0623705457686468	-0.0778646996999114	-0.0778646996999114	NA	NA	NA	NA	0.606707594782363	0.548287176665893	-0.124029323396573	-0.124029323396573	NA	NA	NA	NA	NA	NA	NA	NA	3	1	1	1	0	0	NA	NA	Csnk1d	NA	NA
565	18687	Apoe	App	Csnk1d	Tanc2	Apoe*App*Csnk1d*Tanc2	Astrocytes	Excitatory.neurons	0.118261093324402	0.106156298616948	0.154406814108291	0.0300332326889909	0	0	1.40601541244102	1.40601541244102	0.280287075192609	0.0549154263258253	0.0704607435239116	0.0623705457686468	-0.258168310941998	-0.217782289474698	NA	NA	NA	NA	0.606707594782363	0.548287176665893	-0.142989544173347	-0.110565690518783	NA	NA	NA	NA	NA	NA	NA	NA	3	1	1	1	0	0	NA	NA	Csnk1d	NA	NA
566	18688	Apoe	App	Csnk1d	Tnik	Apoe*App*Csnk1d*Tnik	Astrocytes	Excitatory.neurons	0.124217607348181	0.1067888318992	0.216229732786714	0.0459072470936422	0	0	1.40601541244102	1.40601541244102	0.280287075192609	0.0549154263258253	0.0704607435239116	0.0623705457686468	0.0467479885935383	0.0467479885935383	NA	NA	NA	NA	0.606707594782363	0.548287176665893	0.102286439313996	0.102286439313996	NA	NA	NA	NA	NA	NA	NA	NA	4	0	2	0	0	0	NA	NA	Csnk1d	NA	NA
567	18689	Apoe	App	Csnk1d	Dlgap2	Apoe*App*Csnk1d*Dlgap2	Astrocytes	Excitatory.neurons	0.137704089283037	0.135788682632337	0.0200614497763441	0.00510310395434336	0	0	1.40601541244102	1.40601541244102	0.280287075192609	0.0549154263258253	0.0704607435239116	0.0623705457686468	-0.0136597191131769	-0.0136597191131769	NA	NA	NA	NA	0.606707594782363	0.548287176665893	0.00262008617412178	0.00262008617412178	NA	NA	NA	NA	NA	NA	-0.031750847445469	-0.0263088508285024	3	1	2	0	0	1	NA	NA	Csnk1d	NA	NA
568	18690	Apoe	App	Csnk1d	Nrcam	Apoe*App*Csnk1d*Nrcam	Astrocytes	Excitatory.neurons	0.1627964466076	0.152803090193722	0.090819569508938	0.0306773748174629	0	0	1.40601541244102	1.40601541244102	0.280287075192609	0.0549154263258253	0.0704607435239116	0.0623705457686468	-0.034146047886722	-0.034146047886722	NA	NA	NA	NA	0.606707594782363	0.548287176665893	-0.0626166006966295	-0.0626166006966295	NA	NA	NA	NA	NA	NA	NA	NA	3	1	1	1	0	0	NA	NA	Csnk1d	NA	NA
569	18691	Apoe	App	Csnk1d	Nbea	Apoe*App*Csnk1d*Nbea	Astrocytes	Excitatory.neurons	0.110970969120782	0.0864914645418663	0.355910548038798	0.0617340363886173	0	0	1.40601541244102	1.40601541244102	0.280287075192609	0.0549154263258253	0.0704607435239116	0.0623705457686468	0.0342476595183641	0.0342476595183641	NA	NA	NA	NA	0.606707594782363	0.548287176665893	0.0230690205001408	0.0230690205001408	NA	NA	NA	NA	NA	NA	NA	NA	4	0	2	0	0	0	NA	NA	Csnk1d	NA	NA
570	18692	Apoe	App	Csnk1d	Sptan1	Apoe*App*Csnk1d*Sptan1	Astrocytes	Excitatory.neurons	0.125065871704284	0.115383063745057	0.115296634899244	0.0247753869918354	0	0	1.40601541244102	1.40601541244102	0.280287075192609	0.0549154263258253	0.0704607435239116	0.0623705457686468	-0.0354586677145873	-0.0354586677145873	NA	NA	NA	NA	0.606707594782363	0.548287176665893	-0.0198172266392604	-0.0198172266392604	NA	NA	NA	NA	NA	NA	-0.0865422732642343	-0.0865422732642343	3	1	1	1	0	1	NA	NA	Csnk1d	NA	NA
571	18693	Apoe	App	Csnk1d	Plcb1	Apoe*App*Csnk1d*Plcb1	Astrocytes	Excitatory.neurons	0.115867883813719	0.113578158518369	0.0285464644211569	0.00535256686327399	0	0	1.40601541244102	1.40601541244102	0.280287075192609	0.0549154263258253	0.0704607435239116	0.0623705457686468	-0.0901181825348781	-0.0901181825348781	NA	NA	NA	NA	0.606707594782363	0.548287176665893	-0.0516102080433468	-0.0516102080433468	NA	NA	NA	NA	NA	NA	-0.247249229293313	-0.223058446277811	3	1	1	1	0	1	NA	NA	Csnk1d	NA	NA
572	18694	Apoe	App	Csnk1d	Cadps	Apoe*App*Csnk1d*Cadps	Astrocytes	Excitatory.neurons	0.10494059199874	0.0804443396373317	0.379369135209647	0.0594463986169104	0	0	1.40601541244102	1.40601541244102	0.280287075192609	0.0549154263258253	0.0704607435239116	0.0623705457686468	-0.0750481749620803	-0.0750481749620803	NA	NA	NA	NA	0.606707594782363	0.548287176665893	0.117927015241302	0.117927015241302	NA	NA	NA	NA	NA	NA	-0.090707236241364	-0.090707236241364	3	1	2	0	0	1	NA	NA	Csnk1d	NA	NA
573	18695	Apoe	App	Csnk1d	Snap25	Apoe*App*Csnk1d*Snap25	Astrocytes	Excitatory.neurons	0.206370408901345	0.20323007538861	0.0220147044022035	0.0108175522148254	0	0	1.40601541244102	1.40601541244102	0.280287075192609	0.0549154263258253	0.0704607435239116	0.0623705457686468	-0.0241075123409276	-0.0241075123409276	NA	NA	NA	NA	0.606707594782363	0.548287176665893	0.00441592749430194	0.00441592749430194	NA	NA	NA	NA	NA	NA	NA	NA	3	1	2	0	0	0	NA	NA	Csnk1d	NA	NA
574	18696	Apoe	App	Csnk1d	Ryr2	Apoe*App*Csnk1d*Ryr2	Astrocytes	Excitatory.neurons	0.133793554004654	0.116788713139848	0.194550204179858	0.0470700997619522	0	0	1.40601541244102	1.40601541244102	0.280287075192609	0.0549154263258253	0.0704607435239116	0.0623705457686468	-0.109395809471302	-0.109395809471302	NA	NA	NA	NA	0.606707594782363	0.548287176665893	-0.0928050510204715	-0.0557548067327135	NA	NA	NA	NA	NA	NA	NA	NA	3	1	1	1	0	0	NA	NA	Csnk1d	NA	NA
575	18697	Apoe	App	Csnk1d	Cacna1e	Apoe*App*Csnk1d*Cacna1e	Astrocytes	Excitatory.neurons	0.104814029398163	0.0857736714666493	0.286201643268401	0.044748517428228	0	0	1.40601541244102	1.40601541244102	0.280287075192609	0.0549154263258253	0.0704607435239116	0.0623705457686468	-0.192298803978222	-0.192298803978222	NA	NA	NA	NA	0.606707594782363	0.548287176665893	0.0164974447042618	0.0164974447042618	NA	NA	NA	NA	NA	NA	NA	NA	3	1	2	0	0	0	NA	NA	Csnk1d	NA	NA
576	18698	Apoe	App	Csnk1d	Myt1l	Apoe*App*Csnk1d*Myt1l	Astrocytes	Excitatory.neurons	0.126053516123525	0.117208761028241	0.104099336942724	0.022682803156799	0	0	1.40601541244102	1.40601541244102	0.280287075192609	0.0549154263258253	0.0704607435239116	0.0623705457686468	-0.0281297515781766	-0.00013328039695454	NA	NA	NA	NA	0.606707594782363	0.548287176665893	-0.0274597974458264	-0.012558872037735	NA	NA	NA	NA	NA	NA	NA	NA	3	1	1	1	0	0	NA	NA	Csnk1d	NA	NA
577	18699	Apoe	App	Csnk1d	Nktr	Apoe*App*Csnk1d*Nktr	Astrocytes	Excitatory.neurons	0.155898681655114	0.139541879379451	0.158833134007672	0.0499228790542904	0	0	1.40601541244102	1.40601541244102	0.280287075192609	0.0549154263258253	0.0704607435239116	0.0623705457686468	NA	NA	NA	NA	NA	NA	0.606707594782363	0.548287176665893	-0.147628798153715	-0.0698740965853498	NA	NA	NA	NA	NA	NA	NA	NA	3	0	1	1	0	0	NA	NA	Csnk1d	NA	NA
578	18700	Apoe	App	Csnk1d	Srsf11	Apoe*App*Csnk1d*Srsf11	Astrocytes	Excitatory.neurons	0.175416364911169	0.169216906887031	0.0516100552104073	0.0196906367797165	0	0	1.40601541244102	1.40601541244102	0.280287075192609	0.0549154263258253	0.0704607435239116	0.0623705457686468	0.00984196480385479	0.00177938879013777	NA	NA	NA	NA	0.606707594782363	0.548287176665893	-0.0416421716707028	-0.0416421716707028	NA	NA	NA	NA	NA	NA	NA	NA	4	0	1	1	0	0	NA	NA	Csnk1d	NA	NA
579	18701	Apoe	App	Csnk1d	Atp2b1	Apoe*App*Csnk1d*Atp2b1	Astrocytes	Excitatory.neurons	0.201571081383494	0.198477222443195	0.0222042128549061	0.0105298524115047	0	0	1.40601541244102	1.40601541244102	0.280287075192609	0.0549154263258253	0.0704607435239116	0.0623705457686468	-0.0166077052276532	-0.0166077052276532	NA	NA	NA	NA	0.606707594782363	0.548287176665893	0.0160727434397127	0.0160727434397127	NA	NA	NA	NA	NA	NA	0.0953967511545339	0.040341556681708	3	1	2	0	1	0	NA	NA	Csnk1d	NA	NA
580	18702	Apoe	App	Csnk1g1	Bsn	Apoe*App*Csnk1g1*Bsn	Astrocytes	Excitatory.neurons	0.65953645890784	0.59623375719784	0.145342481893605	0.145342481893605	0	0	1.40601541244102	1.40601541244102	0.280287075192609	0.0549154263258253	-0.0572337021613463	-0.0020194566276895	-0.0667703501716875	-0.0667703501716875	NA	NA	NA	NA	0.231584625624025	0.125993469014724	0.0786212519700168	0.0786212519700168	NA	NA	NA	NA	-0.0548978849310891	-0.0102429369867848	NA	NA	2	2	2	0	0	1	NA	NA	Csnk1g1	NA	NA
581	18703	Apoe	App	Csnk1g1	Rims1	Apoe*App*Csnk1g1*Rims1	Astrocytes	Excitatory.neurons	0.765700597785796	0.724161499050623	0.0803609744861094	0.0803609744861094	0	0	1.40601541244102	1.40601541244102	0.280287075192609	0.0549154263258253	-0.0572337021613463	-0.0020194566276895	-0.0992419673875066	-0.0992419673875066	NA	NA	NA	NA	0.231584625624025	0.125993469014724	0.0500163345095799	0.0500163345095799	NA	NA	NA	NA	-0.0548978849310891	-0.0102429369867848	NA	NA	2	2	2	0	0	1	NA	NA	Csnk1g1	NA	NA
582	18704	Apoe	App	Csnk1g1	Atp1a3	Apoe*App*Csnk1g1*Atp1a3	Astrocytes	Excitatory.neurons	0.867761553089154	0.848432917407326	0.0324602409071346	0.0324602409071346	0	0	1.40601541244102	1.40601541244102	0.280287075192609	0.0549154263258253	-0.0572337021613463	-0.0020194566276895	0.00368714323797167	0.00368714323797167	NA	NA	NA	NA	0.231584625624025	0.125993469014724	-0.0987466154048086	-0.095108716197093	NA	NA	NA	NA	-0.0548978849310891	-0.0102429369867848	0.42148243616376	0.42148243616376	3	1	1	1	1	1	NA	NA	Csnk1g1	NA	NA
583	18705	Apoe	App	Csnk1g1	Atp1a1	Apoe*App*Csnk1g1*Atp1a1	Astrocytes	Excitatory.neurons	0.81950135966632	0.799078501057517	0.0363641650419468	0.0363641650419468	0	0	1.40601541244102	1.40601541244102	0.280287075192609	0.0549154263258253	-0.0572337021613463	-0.0020194566276895	-0.0391881733406939	-0.0391881733406939	NA	NA	NA	NA	0.231584625624025	0.125993469014724	-0.143252137042073	-0.143252137042073	NA	NA	NA	NA	-0.0548978849310891	-0.0102429369867848	-0.0550498145247166	-0.0550498145247166	2	2	1	1	0	2	NA	NA	Csnk1g1	NA	NA
584	18706	Apoe	App	Csnk1g1	Prkcg	Apoe*App*Csnk1g1*Prkcg	Astrocytes	Excitatory.neurons	0.57745867842619	0.498047633552487	0.213036379840838	0.213036379840838	0	0	1.40601541244102	1.40601541244102	0.280287075192609	0.0549154263258253	-0.0572337021613463	-0.0020194566276895	-0.0335276377676168	-0.0335276377676168	NA	NA	NA	NA	0.231584625624025	0.125993469014724	-0.0329970154555766	-0.0329970154555766	NA	NA	NA	NA	-0.0548978849310891	-0.0102429369867848	0	0	2	2	1	1	0	1	NA	NA	Csnk1g1	NA	NA
585	18707	Apoe	App	Csnk1g1	Sgip1	Apoe*App*Csnk1g1*Sgip1	Astrocytes	Excitatory.neurons	0.793021813631456	0.758198774936518	0.0647009777213183	0.0647009777213183	0	0	1.40601541244102	1.40601541244102	0.280287075192609	0.0549154263258253	-0.0572337021613463	-0.0020194566276895	-0.135782794513793	-0.135782794513793	NA	NA	NA	NA	0.231584625624025	0.125993469014724	-0.0998653955158094	-0.0998653955158094	NA	NA	NA	NA	-0.0548978849310891	-0.0102429369867848	NA	NA	2	2	1	1	0	1	NA	NA	Csnk1g1	NA	NA
586	18708	Apoe	App	Csnk1g1	Kif21a	Apoe*App*Csnk1g1*Kif21a	Astrocytes	Excitatory.neurons	0.825325663825572	0.79474260444575	0.054408631681795	0.054408631681795	0	0	1.40601541244102	1.40601541244102	0.280287075192609	0.0549154263258253	-0.0572337021613463	-0.0020194566276895	0.0325691531495345	0.0325691531495345	NA	NA	NA	NA	0.231584625624025	0.125993469014724	0.0977327758588502	0.0870491056566977	NA	NA	NA	NA	-0.0548978849310891	-0.0102429369867848	NA	NA	3	1	2	0	0	1	NA	NA	Csnk1g1	NA	NA
587	18709	Apoe	App	Csnk1g1	Map2	Apoe*App*Csnk1g1*Map2	Astrocytes	Excitatory.neurons	0.85953709390124	0.830530574104572	0.0494680715567388	0.0494680715567388	0	0	1.40601541244102	1.40601541244102	0.280287075192609	0.0549154263258253	-0.0572337021613463	-0.0020194566276895	0	0	NA	NA	NA	NA	0.231584625624025	0.125993469014724	0.0428830570408077	0.0428830570408077	NA	NA	NA	NA	-0.0548978849310891	-0.0102429369867848	NA	NA	2	1	2	0	0	1	NA	NA	Csnk1g1	NA	NA
588	18710	Apoe	App	Csnk1g1	Ppip5k1	Apoe*App*Csnk1g1*Ppip5k1	Astrocytes	Excitatory.neurons	0.522253048941193	0.130596986053361	1.99138236532295	1.99138236532295	0	0	1.40601541244102	1.40601541244102	0.280287075192609	0.0549154263258253	-0.0572337021613463	-0.0020194566276895	0.0443099203322953	0.0197050939585309	NA	NA	NA	NA	0.231584625624025	0.125993469014724	-0.0228949600183009	-0.0228949600183009	NA	NA	NA	NA	-0.0548978849310891	-0.0102429369867848	NA	NA	3	1	1	1	0	1	NA	NA	Csnk1g1	NA	NA
589	18711	Apoe	App	Csnk1g1	Map1b	Apoe*App*Csnk1g1*Map1b	Astrocytes	Excitatory.neurons	0.844704725245652	0.812926319600647	0.0552558385582147	0.0552558385582147	0	0	1.40601541244102	1.40601541244102	0.280287075192609	0.0549154263258253	-0.0572337021613463	-0.0020194566276895	0	0	NA	NA	NA	NA	0.231584625624025	0.125993469014724	-0.0400832535336423	-0.0400832535336423	NA	NA	NA	NA	-0.0548978849310891	-0.0102429369867848	NA	NA	2	1	1	1	0	1	NA	NA	Csnk1g1	NA	NA
590	18712	Apoe	App	Csnk1g1	Camkv	Apoe*App*Csnk1g1*Camkv	Astrocytes	Excitatory.neurons	0.688511596988084	0.662054395315825	0.0564475865573675	0.0564475865573675	0	0	1.40601541244102	1.40601541244102	0.280287075192609	0.0549154263258253	-0.0572337021613463	-0.0020194566276895	-0.100934675222947	-0.100934675222947	NA	NA	NA	NA	0.231584625624025	0.125993469014724	-0.0353852256278853	-0.0353852256278853	NA	NA	NA	NA	-0.0548978849310891	-0.0102429369867848	NA	NA	2	2	1	1	0	1	NA	NA	Csnk1g1	NA	NA
591	18713	Apoe	App	Csnk1g1	D430041D05Rik	Apoe*App*Csnk1g1*D430041D05Rik	Astrocytes	Excitatory.neurons	0.65005470448627	0.600900172152398	0.113254540709518	0.113254540709518	0	0	1.40601541244102	1.40601541244102	0.280287075192609	0.0549154263258253	-0.0572337021613463	-0.0020194566276895	-0.0962341343856379	-0.0962341343856379	NA	NA	NA	NA	0.231584625624025	0.125993469014724	-0.0877866263175595	-0.0666218877396733	NA	NA	NA	NA	-0.0548978849310891	-0.0102429369867848	-0.102459999325257	-0.102459999325257	2	2	1	1	0	2	NA	NA	Csnk1g1	NA	NA
592	18714	Apoe	App	Csnk1g1	Ank2	Apoe*App*Csnk1g1*Ank2	Astrocytes	Excitatory.neurons	0.880966308022904	0.854286900515456	0.0443151004711991	0.0443151004711991	0	0	1.40601541244102	1.40601541244102	0.280287075192609	0.0549154263258253	-0.0572337021613463	-0.0020194566276895	-0.06739989301527	-0.06739989301527	NA	NA	NA	NA	0.231584625624025	0.125993469014724	-0.0523403656363144	-0.0523403656363144	NA	NA	NA	NA	-0.0548978849310891	-0.0102429369867848	0.00928613345746352	0.00880348001918163	2	2	1	1	1	1	NA	NA	Csnk1g1	NA	NA
593	18715	Apoe	App	Csnk1g1	Snap91	Apoe*App*Csnk1g1*Snap91	Astrocytes	Excitatory.neurons	0.624373298079439	0.544414193112025	0.197365377542934	0.197365377542934	0	0	1.40601541244102	1.40601541244102	0.280287075192609	0.0549154263258253	-0.0572337021613463	-0.0020194566276895	-0.164899040903732	-0.164899040903732	NA	NA	NA	NA	0.231584625624025	0.125993469014724	-0.182393357006187	-0.182393357006187	NA	NA	NA	NA	-0.0548978849310891	-0.0102429369867848	-0.0329395274817864	-0.0121899879303981	2	2	1	1	0	2	NA	NA	Csnk1g1	NA	NA
594	18716	Apoe	App	Csnk1g1	Srcin1	Apoe*App*Csnk1g1*Srcin1	Astrocytes	Excitatory.neurons	0.693179159165993	0.588043460971584	0.23693396951975	0.23693396951975	0	0	1.40601541244102	1.40601541244102	0.280287075192609	0.0549154263258253	-0.0572337021613463	-0.0020194566276895	-0.0615773451699592	-0.0615773451699592	NA	NA	NA	NA	0.231584625624025	0.125993469014724	0.0854329299410655	0.0854329299410655	NA	NA	NA	NA	-0.0548978849310891	-0.0102429369867848	-0.029451252391326	-0.0189026419793071	2	2	2	0	0	2	NA	NA	Csnk1g1	NA	NA
595	18717	Apoe	App	Csnk1g1	Snph	Apoe*App*Csnk1g1*Snph	Astrocytes	Excitatory.neurons	0.643353053845932	0.608681359988832	0.0797959476428348	0.0797959476428348	0	0	1.40601541244102	1.40601541244102	0.280287075192609	0.0549154263258253	-0.0572337021613463	-0.0020194566276895	-0.0195614613785317	-0.0195614613785317	NA	NA	NA	NA	0.231584625624025	0.125993469014724	0.268485464918797	0.268485464918797	NA	NA	NA	NA	-0.0548978849310891	-0.0102429369867848	NA	NA	2	2	2	0	0	1	NA	NA	Csnk1g1	NA	NA
596	18718	Apoe	App	Csnk1g1	Plppr4	Apoe*App*Csnk1g1*Plppr4	Astrocytes	Excitatory.neurons	0.635687782063944	0.60896814772918	0.0618521716655169	0.0618521716655169	0	0	1.40601541244102	1.40601541244102	0.280287075192609	0.0549154263258253	-0.0572337021613463	-0.0020194566276895	-0.217562996686182	-0.217562996686182	NA	NA	NA	NA	0.231584625624025	0.125993469014724	-0.0724786662466309	-0.0724786662466309	NA	NA	NA	NA	-0.0548978849310891	-0.0102429369867848	NA	NA	2	2	1	1	0	1	NA	NA	Csnk1g1	NA	NA
597	18719	Apoe	App	Csnk1g1	Dync1i1	Apoe*App*Csnk1g1*Dync1i1	Astrocytes	Excitatory.neurons	0.561206494212403	0.522725501887982	0.102289262825139	0.102289262825139	0	0	1.40601541244102	1.40601541244102	0.280287075192609	0.0549154263258253	-0.0572337021613463	-0.0020194566276895	-0.126762378853993	-0.126762378853993	NA	NA	NA	NA	0.231584625624025	0.125993469014724	-0.231252088639947	-0.231252088639947	NA	NA	NA	NA	-0.0548978849310891	-0.0102429369867848	NA	NA	2	2	1	1	0	1	NA	NA	Csnk1g1	NA	NA
598	18720	Apoe	App	Csnk1g1	Sptbn1	Apoe*App*Csnk1g1*Sptbn1	Astrocytes	Excitatory.neurons	0.826828985367154	0.782928789194936	0.0786101553219715	0.0786101553219715	0	0	1.40601541244102	1.40601541244102	0.280287075192609	0.0549154263258253	-0.0572337021613463	-0.0020194566276895	-0.0121341179031927	-0.0121341179031927	NA	NA	NA	NA	0.231584625624025	0.125993469014724	0.0972741525430889	0.0972741525430889	NA	NA	NA	NA	-0.0548978849310891	-0.0102429369867848	-0.0298691423736004	-0.0160957183179625	2	2	2	0	0	2	NA	NA	Csnk1g1	NA	NA
599	18721	Apoe	App	Csnk1g1	Trio	Apoe*App*Csnk1g1*Trio	Astrocytes	Excitatory.neurons	0.645755002338528	0.541781850841918	0.252846825764298	0.252846825764298	0	0	1.40601541244102	1.40601541244102	0.280287075192609	0.0549154263258253	-0.0572337021613463	-0.0020194566276895	-0.0426300006125516	-0.0426300006125516	NA	NA	NA	NA	0.231584625624025	0.125993469014724	0.0684716823147198	0.0288615302405399	NA	NA	NA	NA	-0.0548978849310891	-0.0102429369867848	NA	NA	2	2	2	0	0	1	NA	NA	Csnk1g1	NA	NA
600	18722	Apoe	App	Csnk1g1	Kcnq2	Apoe*App*Csnk1g1*Kcnq2	Astrocytes	Excitatory.neurons	0.788630676909033	0.729314091800119	0.112660970729998	0.112660970729998	0	0	1.40601541244102	1.40601541244102	0.280287075192609	0.0549154263258253	-0.0572337021613463	-0.0020194566276895	-0.0454132306976864	-0.00300774983750372	NA	NA	NA	NA	0.231584625624025	0.125993469014724	-0.00978840775022726	-0.00978840775022726	NA	NA	NA	NA	-0.0548978849310891	-0.0102429369867848	NA	NA	2	2	1	1	0	1	NA	NA	Csnk1g1	NA	NA
601	18723	Apoe	App	Csnk1g1	Map6	Apoe*App*Csnk1g1*Map6	Astrocytes	Excitatory.neurons	0.438968307864375	0.11763637785541	1.89085315021552	1.89085315021552	0	0	1.40601541244102	1.40601541244102	0.280287075192609	0.0549154263258253	-0.0572337021613463	-0.0020194566276895	-0.103202525635955	-0.103202525635955	NA	NA	NA	NA	0.231584625624025	0.125993469014724	0.0255632199517381	0.0255632199517381	NA	NA	NA	NA	-0.0548978849310891	-0.0102429369867848	0.182212903542301	0.0312008905333325	2	2	2	0	1	1	NA	NA	Csnk1g1	NA	NA
602	18724	Apoe	App	Csnk1g1	Atxn2	Apoe*App*Csnk1g1*Atxn2	Astrocytes	Excitatory.neurons	0.658352959116712	0.55189351860212	0.254049303506189	0.254049303506189	0	0	1.40601541244102	1.40601541244102	0.280287075192609	0.0549154263258253	-0.0572337021613463	-0.0020194566276895	0.00430244092839193	0.00068690153465663	NA	NA	NA	NA	0.231584625624025	0.125993469014724	0.0979544432813367	0.0778416544204183	NA	NA	NA	NA	-0.0548978849310891	-0.0102429369867848	NA	NA	3	1	2	0	0	1	NA	NA	Csnk1g1	NA	NA
603	18725	Apoe	App	Csnk1g1	Srrm2	Apoe*App*Csnk1g1*Srrm2	Astrocytes	Excitatory.neurons	0.874989796382674	0.841119250559331	0.056889520801306	0.056889520801306	0	0	1.40601541244102	1.40601541244102	0.280287075192609	0.0549154263258253	-0.0572337021613463	-0.0020194566276895	0.0481617008947143	0.0481617008947143	NA	NA	NA	NA	0.231584625624025	0.125993469014724	-0.0207817802096738	-0.0207817802096738	NA	NA	NA	NA	-0.0548978849310891	-0.0102429369867848	NA	NA	3	1	1	1	0	1	NA	NA	Csnk1g1	NA	NA
604	18726	Apoe	App	Csnk1g1	Tbc1d24	Apoe*App*Csnk1g1*Tbc1d24	Astrocytes	Excitatory.neurons	0.560952875867912	0.504047995666174	0.154028657868242	0.154028657868242	0	0	1.40601541244102	1.40601541244102	0.280287075192609	0.0549154263258253	-0.0572337021613463	-0.0020194566276895	-0.123785413630873	-0.123785413630873	NA	NA	NA	NA	0.231584625624025	0.125993469014724	-0.222973701494791	-0.222973701494791	NA	NA	NA	NA	-0.0548978849310891	-0.0102429369867848	NA	NA	2	2	1	1	0	1	NA	NA	Csnk1g1	NA	NA
605	18727	Apoe	App	Csnk1g1	Ablim1	Apoe*App*Csnk1g1*Ablim1	Astrocytes	Excitatory.neurons	0.586971967543655	0.474533861640512	0.306199298382484	0.306199298382484	0	0	1.40601541244102	1.40601541244102	0.280287075192609	0.0549154263258253	-0.0572337021613463	-0.0020194566276895	-0.0225566667079401	-0.0225566667079401	NA	NA	NA	NA	0.231584625624025	0.125993469014724	0.0141525587611179	0.0141525587611179	NA	NA	NA	NA	-0.0548978849310891	-0.0102429369867848	0.192229290697262	0.171991702910869	2	2	2	0	1	1	NA	NA	Csnk1g1	NA	NA
606	18728	Apoe	App	Csnk1g1	Ank3	Apoe*App*Csnk1g1*Ank3	Astrocytes	Excitatory.neurons	0.853760066006729	0.81553214556126	0.0660098240345613	0.0660098240345613	0	0	1.40601541244102	1.40601541244102	0.280287075192609	0.0549154263258253	-0.0572337021613463	-0.0020194566276895	-0.0433538482184837	-0.0433538482184837	NA	NA	NA	NA	0.231584625624025	0.125993469014724	0.00412122690669944	0.00304112002590011	NA	NA	NA	NA	-0.0548978849310891	-0.0102429369867848	NA	NA	2	2	2	0	0	1	NA	NA	Csnk1g1	NA	NA
607	18729	Apoe	App	Csnk1g1	Dlg4	Apoe*App*Csnk1g1*Dlg4	Astrocytes	Excitatory.neurons	0.635385588019719	0.500712897087293	0.343039139220392	0.343039139220392	0	0	1.40601541244102	1.40601541244102	0.280287075192609	0.0549154263258253	-0.0572337021613463	-0.0020194566276895	-0.0505779968922372	-0.0505779968922372	NA	NA	NA	NA	0.231584625624025	0.125993469014724	-0.125496540169895	-0.125496540169895	NA	NA	NA	NA	-0.0548978849310891	-0.0102429369867848	-0.187738672619531	-0.187738672619531	2	2	1	1	0	2	NA	NA	Csnk1g1	NA	NA
608	18730	Apoe	App	Csnk1g1	Dlg1	Apoe*App*Csnk1g1*Dlg1	Astrocytes	Excitatory.neurons	0.67784579952187	0.610341247172458	0.151105993143761	0.151105993143761	0	0	1.40601541244102	1.40601541244102	0.280287075192609	0.0549154263258253	-0.0572337021613463	-0.0020194566276895	-0.0456753413906937	-0.0456753413906937	NA	NA	NA	NA	0.231584625624025	0.125993469014724	-0.0445811507123456	-0.0259136981503299	NA	NA	NA	NA	-0.0548978849310891	-0.0102429369867848	-0.0771427467695221	-0.0771427467695221	2	2	1	1	0	2	NA	NA	Csnk1g1	NA	NA
609	18731	Apoe	App	Csnk1g1	Scn2a	Apoe*App*Csnk1g1*Scn2a	Astrocytes	Excitatory.neurons	0.825095052272302	0.799546549757568	0.0453224965387289	0.0453224965387289	0	0	1.40601541244102	1.40601541244102	0.280287075192609	0.0549154263258253	-0.0572337021613463	-0.0020194566276895	-0.141109995917959	-0.141109995917959	NA	NA	NA	NA	0.231584625624025	0.125993469014724	0.162699652769665	0.162699652769665	NA	NA	NA	NA	-0.0548978849310891	-0.0102429369867848	NA	NA	2	2	2	0	0	1	NA	NA	Csnk1g1	NA	NA
610	18732	Apoe	App	Csnk1g1	Grin2a	Apoe*App*Csnk1g1*Grin2a	Astrocytes	Excitatory.neurons	0.856184209997743	0.828012745067212	0.0482109931094211	0.0482109931094211	0	0	1.40601541244102	1.40601541244102	0.280287075192609	0.0549154263258253	-0.0572337021613463	-0.0020194566276895	-0.134109179506988	-0.134109179506988	NA	NA	NA	NA	0.231584625624025	0.125993469014724	-0.0709511043457116	-0.0709511043457116	NA	NA	NA	NA	-0.0548978849310891	-0.0102429369867848	0.187042558263298	0.187042558263298	2	2	1	1	1	1	NA	NA	Csnk1g1	NA	NA
611	18733	Apoe	App	Csnk1g1	Arfgef3	Apoe*App*Csnk1g1*Arfgef3	Astrocytes	Excitatory.neurons	0.68417803677459	0.615015494045475	0.153512268805337	0.153512268805337	0	0	1.40601541244102	1.40601541244102	0.280287075192609	0.0549154263258253	-0.0572337021613463	-0.0020194566276895	0.540781360372942	0.540781360372942	NA	NA	NA	NA	0.231584625624025	0.125993469014724	0.394138757192752	0.394138757192752	NA	NA	NA	NA	-0.0548978849310891	-0.0102429369867848	NA	NA	3	1	2	0	0	1	NA	NA	Csnk1g1	NA	NA
612	18734	Apoe	App	Csnk1g1	Atp2b2	Apoe*App*Csnk1g1*Atp2b2	Astrocytes	Excitatory.neurons	0.837484309268117	0.808871274849464	0.0500911698193033	0.0500911698193033	0	0	1.40601541244102	1.40601541244102	0.280287075192609	0.0549154263258253	-0.0572337021613463	-0.0020194566276895	0.031381863491599	0.031381863491599	NA	NA	NA	NA	0.231584625624025	0.125993469014724	-0.133964293811134	-0.133964293811134	NA	NA	NA	NA	-0.0548978849310891	-0.0102429369867848	0.101439934374847	0.0546633910497957	3	1	1	1	1	1	NA	NA	Csnk1g1	NA	NA
613	18735	Apoe	App	Csnk1g1	Nbea	Apoe*App*Csnk1g1*Nbea	Astrocytes	Excitatory.neurons	0.80979998971533	0.740314790217071	0.129259775142906	0.129259775142906	0	0	1.40601541244102	1.40601541244102	0.280287075192609	0.0549154263258253	-0.0572337021613463	-0.0020194566276895	0.0342476595183641	0.0342476595183641	NA	NA	NA	NA	0.231584625624025	0.125993469014724	0.0230690205001408	0.0230690205001408	NA	NA	NA	NA	-0.0548978849310891	-0.0102429369867848	NA	NA	3	1	2	0	0	1	NA	NA	Csnk1g1	NA	NA
614	18736	Apoe	App	Csnk1g1	Sik2	Apoe*App*Csnk1g1*Sik2	Astrocytes	Excitatory.neurons	0.562230976508125	0.144421534254747	1.95348575964245	1.95348575964245	0	0	1.40601541244102	1.40601541244102	0.280287075192609	0.0549154263258253	-0.0572337021613463	-0.0020194566276895	NA	NA	NA	NA	NA	NA	0.231584625624025	0.125993469014724	0.162690554909658	0.137582040454285	NA	NA	NA	NA	-0.0548978849310891	-0.0102429369867848	NA	NA	2	1	2	0	0	1	NA	NA	Csnk1g1	NA	NA
615	18737	Apoe	App	Csnk1g1	Oxr1	Apoe*App*Csnk1g1*Oxr1	Astrocytes	Excitatory.neurons	0.781754431352433	0.731157867435807	0.0964050157332002	0.0964050157332002	0	0	1.40601541244102	1.40601541244102	0.280287075192609	0.0549154263258253	-0.0572337021613463	-0.0020194566276895	-0.110215541489357	-0.110215541489357	NA	NA	NA	NA	0.231584625624025	0.125993469014724	0.109853404550936	0.109853404550936	NA	NA	NA	NA	-0.0548978849310891	-0.0102429369867848	NA	NA	2	2	2	0	0	1	NA	NA	Csnk1g1	NA	NA
616	18738	Apoe	App	Csnk1g1	Iqsec2	Apoe*App*Csnk1g1*Iqsec2	Astrocytes	Excitatory.neurons	0.169523891811504	0.124578735674661	0.441381694488847	0.159334131874161	0	0	1.40601541244102	1.40601541244102	0.280287075192609	0.0549154263258253	-0.0572337021613463	-0.0020194566276895	-0.141749702109015	-0.141749702109015	NA	NA	NA	NA	0.231584625624025	0.125993469014724	-0.0146605159529727	-0.0146605159529727	NA	NA	NA	NA	-0.0548978849310891	-0.0102429369867848	0.0971858142907579	0.0971858142907579	2	2	1	1	1	1	NA	NA	Csnk1g1	NA	NA
617	18739	Apoe	App	Csnk1g1	Cit	Apoe*App*Csnk1g1*Cit	Astrocytes	Excitatory.neurons	0.710359327079938	0.653801818028599	0.119520161343839	0.119520161343839	0	0	1.40601541244102	1.40601541244102	0.280287075192609	0.0549154263258253	-0.0572337021613463	-0.0020194566276895	-0.101586651399991	-0.101586651399991	NA	NA	NA	NA	0.231584625624025	0.125993469014724	0.0738161247616965	0.0738161247616965	NA	NA	NA	NA	-0.0548978849310891	-0.0102429369867848	-0.159203925276147	-0.159203925276147	2	2	2	0	0	2	NA	NA	Csnk1g1	NA	NA
618	18740	Apoe	App	Csnk1g1	Grm5	Apoe*App*Csnk1g1*Grm5	Astrocytes	Excitatory.neurons	0.82696695660476	0.795850384269553	0.055264321402195	0.055264321402195	0	0	1.40601541244102	1.40601541244102	0.280287075192609	0.0549154263258253	-0.0572337021613463	-0.0020194566276895	-0.0420262385688678	-0.0420262385688678	NA	NA	NA	NA	0.231584625624025	0.125993469014724	0.401750010194892	0.401750010194892	NA	NA	NA	NA	-0.0548978849310891	-0.0102429369867848	NA	NA	2	2	2	0	0	1	NA	NA	Csnk1g1	NA	NA
619	18741	Apoe	App	Csnk1g1	Ddhd2	Apoe*App*Csnk1g1*Ddhd2	Astrocytes	Excitatory.neurons	0.662486880384229	0.622295927530781	0.0901506518547015	0.0901506518547015	0	0	1.40601541244102	1.40601541244102	0.280287075192609	0.0549154263258253	-0.0572337021613463	-0.0020194566276895	0.0174723090529746	0.0121076798969931	NA	NA	NA	NA	0.231584625624025	0.125993469014724	0.103495962612251	0.0202368752744524	NA	NA	NA	NA	-0.0548978849310891	-0.0102429369867848	NA	NA	3	1	2	0	0	1	NA	NA	Csnk1g1	NA	NA
620	18742	Apoe	App	Csnk1g1	Wnk1	Apoe*App*Csnk1g1*Wnk1	Astrocytes	Excitatory.neurons	0.628292852862432	0.480557376008526	0.386023856950702	0.386023856950702	0	0	1.40601541244102	1.40601541244102	0.280287075192609	0.0549154263258253	-0.0572337021613463	-0.0020194566276895	0.0400625796629523	0.0400625796629523	NA	NA	NA	NA	0.231584625624025	0.125993469014724	0.00761256740337772	0.00352071028442157	NA	NA	NA	NA	-0.0548978849310891	-0.0102429369867848	NA	NA	3	1	2	0	0	1	NA	NA	Csnk1g1	NA	NA
621	18743	Apoe	App	Csnk1g1	Pitpnm2	Apoe*App*Csnk1g1*Pitpnm2	Astrocytes	Excitatory.neurons	0.555254327524774	0.156292324193194	1.82229638533922	1.82229638533922	0	0	1.40601541244102	1.40601541244102	0.280287075192609	0.0549154263258253	-0.0572337021613463	-0.0020194566276895	0.0287295964135545	0.0287295964135545	NA	NA	NA	NA	0.231584625624025	0.125993469014724	0.201484227965028	0.201484227965028	NA	NA	NA	NA	-0.0548978849310891	-0.0102429369867848	NA	NA	3	1	2	0	0	1	NA	NA	Csnk1g1	NA	NA
622	18744	Apoe	App	Csnk1g1	Gpm6b	Apoe*App*Csnk1g1*Gpm6b	Astrocytes	Excitatory.neurons	0.834151864501229	0.81582030002889	0.0320198407037897	0.0320198407037897	0	0	1.40601541244102	1.40601541244102	0.280287075192609	0.0549154263258253	-0.0572337021613463	-0.0020194566276895	0.0452179219461887	0.0452179219461887	NA	NA	NA	NA	0.231584625624025	0.125993469014724	0.0769956354646682	0.0410312159461135	NA	NA	NA	NA	-0.0548978849310891	-0.0102429369867848	NA	NA	3	1	2	0	0	1	NA	NA	Csnk1g1	NA	NA
623	18745	Apoe	App	Csnk1g1	Ryr2	Apoe*App*Csnk1g1*Ryr2	Astrocytes	Excitatory.neurons	0.834968453299461	0.791007867916805	0.0779337384563425	0.0779337384563425	0	0	1.40601541244102	1.40601541244102	0.280287075192609	0.0549154263258253	-0.0572337021613463	-0.0020194566276895	-0.109395809471302	-0.109395809471302	NA	NA	NA	NA	0.231584625624025	0.125993469014724	-0.0928050510204715	-0.0557548067327135	NA	NA	NA	NA	-0.0548978849310891	-0.0102429369867848	NA	NA	2	2	1	1	0	1	NA	NA	Csnk1g1	NA	NA
624	18746	Apoe	App	Csnk1g1	Arpp21	Apoe*App*Csnk1g1*Arpp21	Astrocytes	Excitatory.neurons	0.887279536832601	0.863632850191875	0.0389261065473193	0.0389261065473193	0	0	1.40601541244102	1.40601541244102	0.280287075192609	0.0549154263258253	-0.0572337021613463	-0.0020194566276895	-0.227386364602632	-0.00214393948473728	NA	NA	NA	NA	0.231584625624025	0.125993469014724	-0.0382883190105937	-0.0382883190105937	NA	NA	NA	NA	-0.0548978849310891	-0.0102429369867848	NA	NA	2	2	1	1	0	1	NA	NA	Csnk1g1	NA	NA
625	18747	Apoe	App	Csnk1g1	Clip1	Apoe*App*Csnk1g1*Clip1	Astrocytes	Excitatory.neurons	0.560175572293018	0.344484325804573	0.699831951679153	0.699831951679153	0	0	1.40601541244102	1.40601541244102	0.280287075192609	0.0549154263258253	-0.0572337021613463	-0.0020194566276895	-0.0763257269159974	-0.0763257269159974	NA	NA	NA	NA	0.231584625624025	0.125993469014724	-0.0566942397645783	-0.0147662695293624	NA	NA	NA	NA	-0.0548978849310891	-0.0102429369867848	NA	NA	2	2	1	1	0	1	NA	NA	Csnk1g1	NA	NA
626	18748	Apoe	App	Csnk1g1	Zfr2	Apoe*App*Csnk1g1*Zfr2	Astrocytes	Excitatory.neurons	0.166386836924586	0.120499222530858	0.462238998646841	0.161845365444018	0	0	1.40601541244102	1.40601541244102	0.280287075192609	0.0549154263258253	-0.0572337021613463	-0.0020194566276895	-0.068884194983562	-0.00047895269712803	NA	NA	NA	NA	0.231584625624025	0.125993469014724	0.543152044274248	0.543152044274248	NA	NA	NA	NA	-0.0548978849310891	-0.0102429369867848	NA	NA	2	2	2	0	0	1	NA	NA	Csnk1g1	NA	NA
627	18749	Apoe	App	Csnk1g1	Arhgap20	Apoe*App*Csnk1g1*Arhgap20	Astrocytes	Excitatory.neurons	0.631562327516921	0.59393367837637	0.0884787885982202	0.0884787885982202	0	0	1.40601541244102	1.40601541244102	0.280287075192609	0.0549154263258253	-0.0572337021613463	-0.0020194566276895	-0.121356471836386	-6.23960679339897e-05	NA	NA	NA	NA	0.231584625624025	0.125993469014724	0.207427884199061	0.124908096237122	NA	NA	NA	NA	-0.0548978849310891	-0.0102429369867848	NA	NA	2	2	2	0	0	1	NA	NA	Csnk1g1	NA	NA
628	18750	Apoe	App	Csnk1g1	Pacsin1	Apoe*App*Csnk1g1*Pacsin1	Astrocytes	Excitatory.neurons	0.809062930484783	0.764925535217296	0.080829852117108	0.080829852117108	0	0	1.40601541244102	1.40601541244102	0.280287075192609	0.0549154263258253	-0.0572337021613463	-0.0020194566276895	-0.137571672280717	-0.137571672280717	NA	NA	NA	NA	0.231584625624025	0.125993469014724	-0.284468243788783	-0.284468243788783	NA	NA	NA	NA	-0.0548978849310891	-0.0102429369867848	NA	NA	2	2	1	1	0	1	NA	NA	Csnk1g1	NA	NA
629	18751	Apoe	App	Csnk1g1	Prpf4b	Apoe*App*Csnk1g1*Prpf4b	Astrocytes	Excitatory.neurons	0.761197459558812	0.638824002165072	0.25248968528903	0.25248968528903	0	0	1.40601541244102	1.40601541244102	0.280287075192609	0.0549154263258253	-0.0572337021613463	-0.0020194566276895	-0.00895120214072789	-0.00889232950113682	NA	NA	NA	NA	0.231584625624025	0.125993469014724	-0.029878661759442	-0.029878661759442	NA	NA	NA	NA	-0.0548978849310891	-0.0102429369867848	0.00905193790229105	0.00905193790229105	2	2	1	1	1	1	NA	NA	Csnk1g1	NA	NA
630	18752	Apoe	App	Csnk1g1	Srsf7	Apoe*App*Csnk1g1*Srsf7	Astrocytes	Excitatory.neurons	0.808682256184821	0.795692698870678	0.0233325081804564	0.0233325081804564	0	0	1.40601541244102	1.40601541244102	0.280287075192609	0.0549154263258253	-0.0572337021613463	-0.0020194566276895	0.00950012389508885	0.00382520912504101	NA	NA	NA	NA	0.231584625624025	0.125993469014724	0.0052129314097821	0.0052129314097821	NA	NA	NA	NA	-0.0548978849310891	-0.0102429369867848	NA	NA	3	1	2	0	0	1	NA	NA	Csnk1g1	NA	NA
631	18753	Apoe	App	Csnk1g1	Ntrk3	Apoe*App*Csnk1g1*Ntrk3	Astrocytes	Excitatory.neurons	0.699107506754089	0.631289201572591	0.146991894766031	0.146991894766031	0	0	1.40601541244102	1.40601541244102	0.280287075192609	0.0549154263258253	-0.0572337021613463	-0.0020194566276895	0.106779244930236	0.0881015310954178	NA	NA	NA	NA	0.231584625624025	0.125993469014724	0.0101885734173523	0.00869801109872852	NA	NA	NA	NA	-0.0548978849310891	-0.0102429369867848	0.229095418936255	0.19092423296141	3	1	2	0	1	1	NA	NA	Csnk1g1	NA	NA
632	18754	Apoe	App	Csnk1g1	Mfsd4a	Apoe*App*Csnk1g1*Mfsd4a	Astrocytes	Excitatory.neurons	0.16915014619273	0.454608516851457	-1.42098632524304	-1.42098632524304	0	0	1.40601541244102	1.40601541244102	0.280287075192609	0.0549154263258253	-0.0572337021613463	-0.0020194566276895	-0.204863964692497	-0.0165168319225768	NA	NA	NA	NA	0.231584625624025	0.125993469014724	-0.177005552708994	-0.177005552708994	NA	NA	NA	NA	-0.0548978849310891	-0.0102429369867848	NA	NA	2	2	1	1	0	1	NA	NA	Csnk1g1	NA	NA
633	18755	Apoe	App	Csnk1g1	Tyro3	Apoe*App*Csnk1g1*Tyro3	Astrocytes	Excitatory.neurons	0.457785904016465	0.143366712971642	1.66808293147813	1.66808293147813	0	0	1.40601541244102	1.40601541244102	0.280287075192609	0.0549154263258253	-0.0572337021613463	-0.0020194566276895	-0.0103338432663008	-0.00074566763737401	NA	NA	NA	NA	0.231584625624025	0.125993469014724	-0.433387424642873	-0.238597896549487	NA	NA	NA	NA	-0.0548978849310891	-0.0102429369867848	NA	NA	2	2	1	1	0	1	NA	NA	Csnk1g1	NA	NA
634	18756	Apoe	App	Csnk1g1	Nav2	Apoe*App*Csnk1g1*Nav2	Astrocytes	Excitatory.neurons	0.83284203493711	0.784462003918981	0.0862326138811044	0.0862326138811044	0	0	1.40601541244102	1.40601541244102	0.280287075192609	0.0549154263258253	-0.0572337021613463	-0.0020194566276895	NA	NA	NA	NA	NA	NA	0.231584625624025	0.125993469014724	0.100842788733008	0.0314641624219473	NA	NA	NA	NA	-0.0548978849310891	-0.0102429369867848	NA	NA	2	1	2	0	0	1	NA	NA	Csnk1g1	NA	NA
635	18757	Apoe	App	Csnk1g1	Trim46	Apoe*App*Csnk1g1*Trim46	Astrocytes	Excitatory.neurons	0.593907546247815	0.545368496309854	0.122791178604248	0.122791178604248	0	0	1.40601541244102	1.40601541244102	0.280287075192609	0.0549154263258253	-0.0572337021613463	-0.0020194566276895	0.0539251453682189	0.0539251453682189	NA	NA	NA	NA	0.231584625624025	0.125993469014724	0.0225340261909368	0.0011669524907903	NA	NA	NA	NA	-0.0548978849310891	-0.0102429369867848	NA	NA	3	1	2	0	0	1	NA	NA	Csnk1g1	NA	NA
636	18758	Apoe	App	Csnk1g1	Gabrb1	Apoe*App*Csnk1g1*Gabrb1	Astrocytes	Excitatory.neurons	0.772769214570934	0.753680058819264	0.036038176532141	0.036038176532141	0	0	1.40601541244102	1.40601541244102	0.280287075192609	0.0549154263258253	-0.0572337021613463	-0.0020194566276895	0.214498686436648	0.196693084580312	NA	NA	NA	NA	0.231584625624025	0.125993469014724	0.355040820583548	0.170572689098097	NA	NA	NA	NA	-0.0548978849310891	-0.0102429369867848	NA	NA	3	1	2	0	0	1	NA	NA	Csnk1g1	NA	NA
637	18759	Apoe	App	Dclk1	Bsn	Apoe*App*Dclk1*Bsn	Astrocytes	Excitatory.neurons	0.946784206326652	0.94105712091107	0.00874408121152864	0.00874408121152864	0	0	1.40601541244102	1.40601541244102	0.280287075192609	0.0549154263258253	0.0979484894942428	0.0979484894942428	-0.0667703501716875	-0.0667703501716875	NA	NA	NA	NA	0.284614034743482	0.284614034743482	0.0786212519700168	0.0786212519700168	NA	NA	NA	NA	NA	NA	NA	NA	3	1	2	0	0	0	NA	NA	Dclk1	NA	NA
638	18760	Apoe	App	Dclk1	Atp2b3	Apoe*App*Dclk1*Atp2b3	Astrocytes	Excitatory.neurons	0.912650589385807	0.910271480117836	0.0037616193529521	0.0037616193529521	0	0	1.40601541244102	1.40601541244102	0.280287075192609	0.0549154263258253	0.0979484894942428	0.0979484894942428	0.0126071637182722	0.0126071637182722	NA	NA	NA	NA	0.284614034743482	0.284614034743482	-0.0360157818921567	-0.0360157818921567	NA	NA	NA	NA	NA	NA	NA	NA	4	0	1	1	0	0	NA	NA	Dclk1	NA	NA
639	18761	Apoe	App	Dclk1	Map2	Apoe*App*Dclk1*Map2	Astrocytes	Excitatory.neurons	0.980425324285488	0.979412448515625	0.00148969603941166	0.00148969603941166	0	0	1.40601541244102	1.40601541244102	0.280287075192609	0.0549154263258253	0.0979484894942428	0.0979484894942428	0	0	NA	NA	NA	NA	0.284614034743482	0.284614034743482	0.0428830570408077	0.0428830570408077	NA	NA	NA	NA	NA	NA	NA	NA	3	0	2	0	0	0	NA	NA	Dclk1	NA	NA
640	18762	Apoe	App	Dclk1	Ank2	Apoe*App*Dclk1*Ank2	Astrocytes	Excitatory.neurons	0.983227709953913	0.982245506552215	0.00144044664252839	0.00144044664252839	0	0	1.40601541244102	1.40601541244102	0.280287075192609	0.0549154263258253	0.0979484894942428	0.0979484894942428	-0.06739989301527	-0.06739989301527	NA	NA	NA	NA	0.284614034743482	0.284614034743482	-0.0523403656363144	-0.0523403656363144	NA	NA	NA	NA	NA	NA	0.00928613345746352	0.00880348001918163	3	1	1	1	1	0	NA	NA	Dclk1	NA	NA
641	18763	Apoe	App	Dclk1	Adam22	Apoe*App*Dclk1*Adam22	Astrocytes	Excitatory.neurons	0.96768772465374	0.965692872880537	0.00297405459511174	0.00297405459511174	0	0	1.40601541244102	1.40601541244102	0.280287075192609	0.0549154263258253	0.0979484894942428	0.0979484894942428	-0.0983987098582358	-0.0983987098582358	NA	NA	NA	NA	0.284614034743482	0.284614034743482	-0.09104706578795	-0.09104706578795	NA	NA	NA	NA	NA	NA	NA	NA	3	1	1	1	0	0	NA	NA	Dclk1	NA	NA
642	18764	Apoe	App	Dclk1	Pdpk1	Apoe*App*Dclk1*Pdpk1	Astrocytes	Excitatory.neurons	0.510719138987454	0.461723188294153	0.14520279508718	0.14520279508718	0	0	1.40601541244102	1.40601541244102	0.280287075192609	0.0549154263258253	0.0979484894942428	0.0979484894942428	-0.0817378295188	-0.0817378295188	NA	NA	NA	NA	0.284614034743482	0.284614034743482	-0.125792264228252	-0.0577620462204734	NA	NA	NA	NA	NA	NA	-0.130541916304061	-0.0182369545946576	3	1	1	1	0	1	NA	NA	Dclk1	NA	NA
643	18765	Apoe	App	Dclk1	Madd	Apoe*App*Dclk1*Madd	Astrocytes	Excitatory.neurons	0.946652917847551	0.939743538942204	0.0105572864520563	0.0105572864520563	0	0	1.40601541244102	1.40601541244102	0.280287075192609	0.0549154263258253	0.0979484894942428	0.0979484894942428	-0.0562515419180761	-0.0562515419180761	NA	NA	NA	NA	0.284614034743482	0.284614034743482	0	0	NA	NA	NA	NA	NA	NA	NA	NA	3	1	1	0	0	0	NA	NA	Dclk1	NA	NA
644	18766	Apoe	App	Dclk1	Sphkap	Apoe*App*Dclk1*Sphkap	Astrocytes	Excitatory.neurons	0.677325654236215	0.65283720560226	0.0530465826965835	0.0530465826965835	0	0	1.40601541244102	1.40601541244102	0.280287075192609	0.0549154263258253	0.0979484894942428	0.0979484894942428	-0.039744067717829	-0.0388324014442293	NA	NA	NA	NA	0.284614034743482	0.284614034743482	0.225912453166763	0.210760094256221	NA	NA	NA	NA	NA	NA	NA	NA	3	1	2	0	0	0	NA	NA	Dclk1	NA	NA
645	18767	Apoe	App	Dclk1	Prickle1	Apoe*App*Dclk1*Prickle1	Astrocytes	Excitatory.neurons	0.939983875041244	0.938443519506457	0.00236357308422485	0.00236357308422485	0	0	1.40601541244102	1.40601541244102	0.280287075192609	0.0549154263258253	0.0979484894942428	0.0979484894942428	-0.125804112073753	-0.00442141533851176	NA	NA	NA	NA	0.284614034743482	0.284614034743482	0.0492152333577605	0.0315422106629639	NA	NA	NA	NA	NA	NA	NA	NA	3	1	2	0	0	0	NA	NA	Dclk1	NA	NA
646	18768	Apoe	App	Dclk1	Srrm2	Apoe*App*Dclk1*Srrm2	Astrocytes	Excitatory.neurons	0.98245834802743	0.980692941014347	0.00259211048258153	0.00259211048258153	0	0	1.40601541244102	1.40601541244102	0.280287075192609	0.0549154263258253	0.0979484894942428	0.0979484894942428	0.0481617008947143	0.0481617008947143	NA	NA	NA	NA	0.284614034743482	0.284614034743482	-0.0207817802096738	-0.0207817802096738	NA	NA	NA	NA	NA	NA	NA	NA	4	0	1	1	0	0	NA	NA	Dclk1	NA	NA
647	18769	Apoe	App	Dclk1	Mark3	Apoe*App*Dclk1*Mark3	Astrocytes	Excitatory.neurons	0.938138516110483	0.916210819293071	0.0340845877616133	0.0340845877616133	0	0	1.40601541244102	1.40601541244102	0.280287075192609	0.0549154263258253	0.0979484894942428	0.0979484894942428	-0.0515221895090548	-0.0453321766143476	NA	NA	NA	NA	0.284614034743482	0.284614034743482	0.517477049492622	0.369155117361994	NA	NA	NA	NA	NA	NA	NA	NA	3	1	2	0	0	0	NA	NA	Dclk1	NA	NA
648	18770	Apoe	App	Dclk1	Dlg4	Apoe*App*Dclk1*Dlg4	Astrocytes	Excitatory.neurons	0.941506950896383	0.916778545455902	0.0383571763189624	0.0383571763189624	0	0	1.40601541244102	1.40601541244102	0.280287075192609	0.0549154263258253	0.0979484894942428	0.0979484894942428	-0.0505779968922372	-0.0505779968922372	NA	NA	NA	NA	0.284614034743482	0.284614034743482	-0.125496540169895	-0.125496540169895	NA	NA	NA	NA	NA	NA	-0.187738672619531	-0.187738672619531	3	1	1	1	0	1	NA	NA	Dclk1	NA	NA
649	18771	Apoe	App	Dclk1	Dlgap2	Apoe*App*Dclk1*Dlgap2	Astrocytes	Excitatory.neurons	0.977560954033488	0.97725892046121	0.00044535763975721	0.00044535763975721	0	0	1.40601541244102	1.40601541244102	0.280287075192609	0.0549154263258253	0.0979484894942428	0.0979484894942428	-0.0136597191131769	-0.0136597191131769	NA	NA	NA	NA	0.284614034743482	0.284614034743482	0.00262008617412178	0.00262008617412178	NA	NA	NA	NA	NA	NA	-0.031750847445469	-0.0263088508285024	3	1	2	0	0	1	NA	NA	Dclk1	NA	NA
650	18772	Apoe	App	Dclk1	Dlgap1	Apoe*App*Dclk1*Dlgap1	Astrocytes	Excitatory.neurons	0.982402453137802	0.982106093757991	0.00043483788716485	0.00043483788716485	0	0	1.40601541244102	1.40601541244102	0.280287075192609	0.0549154263258253	0.0979484894942428	0.0979484894942428	-0.0788807342254541	-0.0788807342254541	NA	NA	NA	NA	0.284614034743482	0.284614034743482	0.0781473019410157	0.0781473019410157	NA	NA	NA	NA	NA	NA	-0.160545027431431	-0.154953827000877	3	1	2	0	0	1	NA	NA	Dclk1	NA	NA
651	18773	Apoe	App	Dclk1	Dlg1	Apoe*App*Dclk1*Dlg1	Astrocytes	Excitatory.neurons	0.950570508576855	0.944086391582805	0.00986434591887901	0.00986434591887901	0	0	1.40601541244102	1.40601541244102	0.280287075192609	0.0549154263258253	0.0979484894942428	0.0979484894942428	-0.0456753413906937	-0.0456753413906937	NA	NA	NA	NA	0.284614034743482	0.284614034743482	-0.0445811507123456	-0.0259136981503299	NA	NA	NA	NA	NA	NA	-0.0771427467695221	-0.0771427467695221	3	1	1	1	0	1	NA	NA	Dclk1	NA	NA
652	18774	Apoe	App	Dclk1	Arfgef3	Apoe*App*Dclk1*Arfgef3	Astrocytes	Excitatory.neurons	0.951839568658713	0.945063573718484	0.0102961921245498	0.0102961921245498	0	0	1.40601541244102	1.40601541244102	0.280287075192609	0.0549154263258253	0.0979484894942428	0.0979484894942428	0.540781360372942	0.540781360372942	NA	NA	NA	NA	0.284614034743482	0.284614034743482	0.394138757192752	0.394138757192752	NA	NA	NA	NA	NA	NA	NA	NA	4	0	2	0	0	0	NA	NA	Dclk1	NA	NA
653	18775	Apoe	App	Dclk1	Cacna1g	Apoe*App*Dclk1*Cacna1g	Astrocytes	Excitatory.neurons	0.571800875110928	0.486353692388068	0.233064521848184	0.233064521848184	0	0	1.40601541244102	1.40601541244102	0.280287075192609	0.0549154263258253	0.0979484894942428	0.0979484894942428	0.18488128289761	0.00017481828113838	NA	NA	NA	NA	0.284614034743482	0.284614034743482	0.174742252366931	0.171723974363168	NA	NA	NA	NA	NA	NA	NA	NA	4	0	2	0	0	0	NA	NA	Dclk1	NA	NA
654	18776	Apoe	App	Dclk1	Rph3a	Apoe*App*Dclk1*Rph3a	Astrocytes	Excitatory.neurons	0.922980394728011	0.881403408146641	0.0664238773365955	0.0664238773365955	0	0	1.40601541244102	1.40601541244102	0.280287075192609	0.0549154263258253	0.0979484894942428	0.0979484894942428	-0.0371665709306513	-0.0371665709306513	NA	NA	NA	NA	0.284614034743482	0.284614034743482	0.602196180779892	0.602196180779892	NA	NA	NA	NA	NA	NA	NA	NA	3	1	2	0	0	0	NA	NA	Dclk1	NA	NA
655	18777	Apoe	App	Dclk1	Wasf1	Apoe*App*Dclk1*Wasf1	Astrocytes	Excitatory.neurons	0.931630558673485	0.932069735637304	-0.00067920709602585	-0.00067920709602585	0	0	1.40601541244102	1.40601541244102	0.280287075192609	0.0549154263258253	0.0979484894942428	0.0979484894942428	-0.0661807233523028	-0.0661807233523028	NA	NA	NA	NA	0.284614034743482	0.284614034743482	0.222963061963407	0.0598176860738617	NA	NA	NA	NA	NA	NA	NA	NA	3	1	2	0	0	0	NA	NA	Dclk1	NA	NA
656	18778	Apoe	App	Dclk1	Zranb2	Apoe*App*Dclk1*Zranb2	Astrocytes	Excitatory.neurons	0.980397363904884	0.978624042039371	0.00260921512725119	0.00260921512725119	0	0	1.40601541244102	1.40601541244102	0.280287075192609	0.0549154263258253	0.0979484894942428	0.0979484894942428	0.068706620683604	0.0191919093633579	NA	NA	NA	NA	0.284614034743482	0.284614034743482	0.047326247699564	0.047326247699564	NA	NA	NA	NA	NA	NA	NA	NA	4	0	2	0	0	0	NA	NA	Dclk1	NA	NA
657	18779	Apoe	App	Dclk1	Grm5	Apoe*App*Dclk1*Grm5	Astrocytes	Excitatory.neurons	0.975921585380786	0.975005712047516	0.00135317481055401	0.00135317481055401	0	0	1.40601541244102	1.40601541244102	0.280287075192609	0.0549154263258253	0.0979484894942428	0.0979484894942428	-0.0420262385688678	-0.0420262385688678	NA	NA	NA	NA	0.284614034743482	0.284614034743482	0.401750010194892	0.401750010194892	NA	NA	NA	NA	NA	NA	NA	NA	3	1	2	0	0	0	NA	NA	Dclk1	NA	NA
658	18780	Apoe	App	Dclk1	Cacna1a	Apoe*App*Dclk1*Cacna1a	Astrocytes	Excitatory.neurons	0.964614752196087	0.944686411671155	0.0300858499097475	0.0300858499097475	0	0	1.40601541244102	1.40601541244102	0.280287075192609	0.0549154263258253	0.0979484894942428	0.0979484894942428	-0.0740984385963358	-0.0740984385963358	NA	NA	NA	NA	0.284614034743482	0.284614034743482	-0.0175690146412068	-0.0175690146412068	NA	NA	NA	NA	NA	NA	NA	NA	3	1	1	1	0	0	NA	NA	Dclk1	NA	NA
659	18781	Apoe	App	Dclk1	Hivep2	Apoe*App*Dclk1*Hivep2	Astrocytes	Excitatory.neurons	0.952280218290056	0.939167977086876	0.0199818171001222	0.0199818171001222	0	0	1.40601541244102	1.40601541244102	0.280287075192609	0.0549154263258253	0.0979484894942428	0.0979484894942428	0.0103302962886927	4.79308382943611e-05	NA	NA	NA	NA	0.284614034743482	0.284614034743482	0.318002998189751	0.197763995849111	NA	NA	NA	NA	NA	NA	NA	NA	4	0	2	0	0	0	NA	NA	Dclk1	NA	NA
660	18782	Apoe	App	Dclk1	Sfswap	Apoe*App*Dclk1*Sfswap	Astrocytes	Excitatory.neurons	0.938411769560329	0.921619144035064	0.0260224405806118	0.0260224405806118	0	0	1.40601541244102	1.40601541244102	0.280287075192609	0.0549154263258253	0.0979484894942428	0.0979484894942428	0.0162578471934896	0.00176361270113392	NA	NA	NA	NA	0.284614034743482	0.284614034743482	0.0189373340049092	0.0189373340049092	NA	NA	NA	NA	NA	NA	NA	NA	4	0	2	0	0	0	NA	NA	Dclk1	NA	NA
661	18783	Apoe	App	Dclk1	Srsf11	Apoe*App*Dclk1*Srsf11	Astrocytes	Excitatory.neurons	0.981286337252876	0.980798630815351	0.00071647783545766	0.00071647783545766	0	0	1.40601541244102	1.40601541244102	0.280287075192609	0.0549154263258253	0.0979484894942428	0.0979484894942428	0.00984196480385479	0.00177938879013777	NA	NA	NA	NA	0.284614034743482	0.284614034743482	-0.0416421716707028	-0.0416421716707028	NA	NA	NA	NA	NA	NA	NA	NA	4	0	1	1	0	0	NA	NA	Dclk1	NA	NA
662	18784	Apoe	App	Dclk1	Srsf10	Apoe*App*Dclk1*Srsf10	Astrocytes	Excitatory.neurons	0.946651288098054	0.945603104671323	0.00159662735037226	0.00159662735037226	0	0	1.40601541244102	1.40601541244102	0.280287075192609	0.0549154263258253	0.0979484894942428	0.0979484894942428	-0.0161892715265848	-0.0120221816004388	NA	NA	NA	NA	0.284614034743482	0.284614034743482	-0.0942989670251357	-0.0893419321434821	NA	NA	NA	NA	NA	NA	NA	NA	3	1	1	1	0	0	NA	NA	Dclk1	NA	NA
663	18785	Apoe	App	Dclk1	Rps6ka2	Apoe*App*Dclk1*Rps6ka2	Astrocytes	Excitatory.neurons	0.539578430056748	0.44654830704069	0.272460536165773	0.272460536165773	0	0	1.40601541244102	1.40601541244102	0.280287075192609	0.0549154263258253	0.0979484894942428	0.0979484894942428	0.0634998867366962	0.0535664143459058	NA	NA	NA	NA	0.284614034743482	0.284614034743482	0.129335946840082	0.060094773581956	NA	NA	NA	NA	NA	NA	NA	NA	4	0	2	0	0	0	NA	NA	Dclk1	NA	NA
664	18786	Apoe	App	Dclk1	Pnisr	Apoe*App*Dclk1*Pnisr	Astrocytes	Excitatory.neurons	0.982140783781138	0.981138221946743	0.00147194480571981	0.00147194480571981	0	0	1.40601541244102	1.40601541244102	0.280287075192609	0.0549154263258253	0.0979484894942428	0.0979484894942428	0.00716445555510282	8.09729562492504e-06	NA	NA	NA	NA	0.284614034743482	0.284614034743482	0.00220193138337342	0.00220193138337342	NA	NA	NA	NA	NA	NA	NA	NA	4	0	2	0	0	0	NA	NA	Dclk1	NA	NA
665	18787	Apoe	App	Dclk1	Cdk9	Apoe*App*Dclk1*Cdk9	Astrocytes	Excitatory.neurons	0.441906905700477	0.382416659683457	0.208090467229517	0.208090467229517	0	0	1.40601541244102	1.40601541244102	0.280287075192609	0.0549154263258253	0.0979484894942428	0.0979484894942428	NA	NA	NA	NA	NA	NA	0.284614034743482	0.284614034743482	0.222497800503747	0.0619098264866454	NA	NA	NA	NA	NA	NA	NA	NA	3	0	2	0	0	0	NA	NA	Dclk1	NA	NA
666	18788	Apoe	App	Dmd	Actl6b	Apoe*App*Dmd*Actl6b	Astrocytes	Excitatory.neurons	0.61120462276765	0.576646940974291	0.0838259548770325	0.0838259548770325	0	0	1.40601541244102	1.40601541244102	0.280287075192609	0.0549154263258253	0.158291796352995	0.158291796352995	-0.0813616798011661	-0.0368551744267771	NA	NA	NA	NA	0.397256727832502	0.0830166952448155	NA	NA	NA	NA	NA	NA	NA	NA	NA	NA	3	1	1	0	0	0	NA	NA	NA	NA	NA
667	18789	Apoe	App	Dmd	Camk1	Apoe*App*Dmd*Camk1	Astrocytes	Excitatory.neurons	0.652413423002538	0.242083818457254	1.42654223261054	1.42654223261054	0	0	1.40601541244102	1.40601541244102	0.280287075192609	0.0549154263258253	0.158291796352995	0.158291796352995	-0.222360206771931	-0.119152848884188	NA	NA	NA	NA	0.397256727832502	0.0830166952448155	-0.2735756721049	-0.00997832658717882	NA	NA	NA	NA	NA	NA	NA	NA	3	1	1	1	0	0	NA	NA	NA	NA	NA
668	18790	Apoe	App	Dmd	Cdk9	Apoe*App*Dmd*Cdk9	Astrocytes	Excitatory.neurons	0.119935826900004	0.0903926530289657	0.404091604137479	0.0805999767347804	0	0	1.40601541244102	1.40601541244102	0.280287075192609	0.0549154263258253	0.158291796352995	0.158291796352995	NA	NA	NA	NA	NA	NA	0.397256727832502	0.0830166952448155	0.222497800503747	0.0619098264866454	NA	NA	NA	NA	NA	NA	NA	NA	3	0	2	0	0	0	NA	NA	NA	NA	NA
669	18791	Apoe	App	Dmd	Gabra2	Apoe*App*Dmd*Gabra2	Astrocytes	Excitatory.neurons	0.680790718306358	0.657434471150046	0.050289091760039	0.050289091760039	0	0	1.40601541244102	1.40601541244102	0.280287075192609	0.0549154263258253	0.158291796352995	0.158291796352995	0.680266456001067	0.180380287948854	NA	NA	NA	NA	0.397256727832502	0.0830166952448155	0.616454039187113	0.616454039187113	NA	NA	NA	NA	NA	NA	NA	NA	4	0	2	0	0	0	NA	NA	NA	NA	NA
670	18792	Apoe	App	Dmd	Hdac7	Apoe*App*Dmd*Hdac7	Astrocytes	Excitatory.neurons	0.220925499377032	0.183077237126024	0.269764208643774	0.146584305831111	0	0	1.40601541244102	1.40601541244102	0.280287075192609	0.0549154263258253	0.158291796352995	0.158291796352995	NA	NA	NA	NA	NA	NA	0.397256727832502	0.0830166952448155	NA	NA	NA	NA	NA	NA	NA	NA	NA	NA	3	0	1	0	0	0	NA	NA	NA	NA	NA
671	18793	Apoe	App	Dmd	Hivep2	Apoe*App*Dmd*Hivep2	Astrocytes	Excitatory.neurons	0.783944943155604	0.720548487272919	0.121495119930906	0.121495119930906	0	0	1.40601541244102	1.40601541244102	0.280287075192609	0.0549154263258253	0.158291796352995	0.158291796352995	0.0103302962886927	4.79308382943611e-05	NA	NA	NA	NA	0.397256727832502	0.0830166952448155	0.318002998189751	0.197763995849111	NA	NA	NA	NA	NA	NA	NA	NA	4	0	2	0	0	0	NA	NA	NA	NA	NA
672	18794	Apoe	App	Dmd	Hnrnpu	Apoe*App*Dmd*Hnrnpu	Astrocytes	Excitatory.neurons	0.903206992186583	0.881224325269414	0.0355075340720424	0.0355075340720424	0	0	1.40601541244102	1.40601541244102	0.280287075192609	0.0549154263258253	0.158291796352995	0.158291796352995	0.153448694191348	0.153448694191348	NA	NA	NA	NA	0.397256727832502	0.0830166952448155	0.0984203638998923	0.0984203638998923	NA	NA	NA	NA	NA	NA	NA	NA	4	0	2	0	0	0	NA	NA	NA	NA	NA
673	18795	Apoe	App	Dmd	Insr	Apoe*App*Dmd*Insr	Astrocytes	Excitatory.neurons	0.240916807420063	0.200483260227985	0.263851024786048	0.162074133975015	0	0	1.40601541244102	1.40601541244102	0.280287075192609	0.0549154263258253	0.158291796352995	0.158291796352995	-0.0392429936000281	-0.00933399160384586	NA	NA	NA	NA	0.397256727832502	0.0830166952448155	NA	NA	NA	NA	NA	NA	NA	NA	NA	NA	3	1	1	0	0	0	NA	NA	NA	NA	NA
674	18796	Apoe	App	Dmd	Junb	Apoe*App*Dmd*Junb	Astrocytes	Excitatory.neurons	0	0.161129587869739	-7.341003589561	-2.43779734296482	1	0	1.40601541244102	1.40601541244102	0.280287075192609	0.0549154263258253	0.158291796352995	0.158291796352995	-0.480985030651898	-0.00124116012328754	NA	NA	NA	NA	0.397256727832502	0.0830166952448155	NA	NA	NA	NA	NA	NA	NA	NA	NA	NA	3	1	1	0	0	0	NA	NA	NA	NA	NA
675	18797	Apoe	App	Dmd	Kcnh1	Apoe*App*Dmd*Kcnh1	Astrocytes	Excitatory.neurons	0.686938716526669	0.653427499323765	0.0720466791916689	0.0720466791916689	0	0	1.40601541244102	1.40601541244102	0.280287075192609	0.0549154263258253	0.158291796352995	0.158291796352995	0.0917591403678376	0.0160376292206096	NA	NA	NA	NA	0.397256727832502	0.0830166952448155	-0.103628313324865	-0.103628313324865	NA	NA	NA	NA	NA	NA	NA	NA	4	0	1	1	0	0	NA	NA	NA	NA	NA
676	18798	Apoe	App	Dmd	Lrp8	Apoe*App*Dmd*Lrp8	Astrocytes	Excitatory.neurons	0.212918422506002	0.155819491848967	0.447955841643786	0.230601774317174	0	0	1.40601541244102	1.40601541244102	0.280287075192609	0.0549154263258253	0.158291796352995	0.158291796352995	NA	NA	NA	NA	NA	NA	0.397256727832502	0.0830166952448155	NA	NA	NA	NA	NA	NA	NA	NA	NA	NA	3	0	1	0	0	0	NA	NA	NA	NA	NA
677	18799	Apoe	App	Dmd	Madd	Apoe*App*Dmd*Madd	Astrocytes	Excitatory.neurons	0.762224913974891	0.722667881697142	0.0767805236611931	0.0767805236611931	0	0	1.40601541244102	1.40601541244102	0.280287075192609	0.0549154263258253	0.158291796352995	0.158291796352995	-0.0562515419180761	-0.0562515419180761	NA	NA	NA	NA	0.397256727832502	0.0830166952448155	0	0	NA	NA	NA	NA	NA	NA	NA	NA	3	1	1	0	0	0	NA	NA	NA	NA	NA
678	18800	Apoe	App	Dmd	Necab3	Apoe*App*Dmd*Necab3	Astrocytes	Excitatory.neurons	0.217046755528519	0.189919586229354	0.191672408878054	0.101497516640767	0	0	1.40601541244102	1.40601541244102	0.280287075192609	0.0549154263258253	0.158291796352995	0.158291796352995	-0.0485916227598158	-0.00606188280003668	NA	NA	NA	NA	0.397256727832502	0.0830166952448155	NA	NA	NA	NA	NA	NA	NA	NA	NA	NA	3	1	1	0	0	0	NA	NA	NA	NA	NA
679	18801	Apoe	App	Dmd	Neurod2	Apoe*App*Dmd*Neurod2	Astrocytes	Excitatory.neurons	0.159502492579518	0.125126473360998	0.347724579918897	0.113542656645949	0	0	1.40601541244102	1.40601541244102	0.280287075192609	0.0549154263258253	0.158291796352995	0.158291796352995	NA	NA	NA	NA	NA	NA	0.397256727832502	0.0830166952448155	0.440985327140358	0.408628313325898	NA	NA	NA	NA	NA	NA	NA	NA	3	0	2	0	0	0	NA	NA	NA	NA	NA
680	18802	Apoe	App	Dmd	Neurod6	Apoe*App*Dmd*Neurod6	Astrocytes	Excitatory.neurons	0	0.105373761218519	-6.73299852079942	-1.06301056154882	1	0	1.40601541244102	1.40601541244102	0.280287075192609	0.0549154263258253	0.158291796352995	0.158291796352995	NA	NA	NA	NA	NA	NA	0.397256727832502	0.0830166952448155	NA	NA	NA	NA	NA	NA	NA	NA	NA	NA	3	0	1	0	0	0	NA	NA	NA	NA	NA
681	18803	Apoe	App	Dmd	Nin	Apoe*App*Dmd*Nin	Astrocytes	Excitatory.neurons	0.770955654236252	0.713838565329334	0.110900503365763	0.110900503365763	0	0	1.40601541244102	1.40601541244102	0.280287075192609	0.0549154263258253	0.158291796352995	0.158291796352995	NA	NA	NA	NA	NA	NA	0.397256727832502	0.0830166952448155	NA	NA	NA	NA	NA	NA	NA	NA	NA	NA	3	0	1	0	0	0	NA	NA	NA	NA	NA
682	18804	Apoe	App	Dmd	Ppib	Apoe*App*Dmd*Ppib	Astrocytes	Excitatory.neurons	0.851691584977909	0.831262474159316	0.034985430052949	0.034985430052949	0	0	1.40601541244102	1.40601541244102	0.280287075192609	0.0549154263258253	0.158291796352995	0.158291796352995	0.442359316532071	0.442359316532071	NA	NA	NA	NA	0.397256727832502	0.0830166952448155	NA	NA	NA	NA	NA	NA	NA	NA	NA	NA	4	0	1	0	0	0	NA	NA	NA	NA	NA
683	18805	Apoe	App	Dmd	Rps6kb2	Apoe*App*Dmd*Rps6kb2	Astrocytes	Excitatory.neurons	0.237951174274329	0.214432621730305	0.149479131931239	0.0902576965786833	0	0	1.40601541244102	1.40601541244102	0.280287075192609	0.0549154263258253	0.158291796352995	0.158291796352995	NA	NA	NA	NA	NA	NA	0.397256727832502	0.0830166952448155	NA	NA	NA	NA	NA	NA	NA	NA	NA	NA	3	0	1	0	0	0	NA	NA	NA	NA	NA
684	18806	Apoe	App	Dmd	Scn1a	Apoe*App*Dmd*Scn1a	Astrocytes	Excitatory.neurons	0.789220073442898	0.739789803052053	0.0931902545344321	0.0931902545344321	0	0	1.40601541244102	1.40601541244102	0.280287075192609	0.0549154263258253	0.158291796352995	0.158291796352995	-0.0036300642459595	-0.0036300642459595	NA	NA	NA	NA	0.397256727832502	0.0830166952448155	0.380273717447586	0.332643571922124	NA	NA	NA	NA	NA	NA	NA	NA	3	1	2	0	0	0	NA	NA	NA	NA	NA
685	18807	Apoe	App	Dmd	Stk38	Apoe*App*Dmd*Stk38	Astrocytes	Excitatory.neurons	0.73147956058317	0.688064176774732	0.0881501463007376	0.0881501463007376	0	0	1.40601541244102	1.40601541244102	0.280287075192609	0.0549154263258253	0.158291796352995	0.158291796352995	NA	NA	NA	NA	NA	NA	0.397256727832502	0.0830166952448155	NA	NA	NA	NA	NA	NA	NA	NA	NA	NA	3	0	1	0	0	0	NA	NA	NA	NA	NA
686	18808	Apoe	App	Dmd	Ttbk2	Apoe*App*Dmd*Ttbk2	Astrocytes	Excitatory.neurons	0.14484359866806	0.117935392494705	0.294243972672233	0.0816548504024214	0	0	1.40601541244102	1.40601541244102	0.280287075192609	0.0549154263258253	0.158291796352995	0.158291796352995	-0.0290093200441976	-0.00036506156861171	NA	NA	NA	NA	0.397256727832502	0.0830166952448155	0.0628973964711175	0.0372501613490256	NA	NA	NA	NA	NA	NA	NA	NA	3	1	2	0	0	0	NA	NA	NA	NA	NA
687	18809	Apoe	App	Dmd	Uhmk1	Apoe*App*Dmd*Uhmk1	Astrocytes	Excitatory.neurons	0.180558929278381	0.159281147482166	0.179833141858636	0.0718587504721569	0	0	1.40601541244102	1.40601541244102	0.280287075192609	0.0549154263258253	0.158291796352995	0.158291796352995	NA	NA	NA	NA	NA	NA	0.397256727832502	0.0830166952448155	NA	NA	NA	NA	NA	NA	NA	NA	NA	NA	3	0	1	0	0	0	NA	NA	NA	NA	NA
688	18810	Apoe	App	Dmd	Unc13a	Apoe*App*Dmd*Unc13a	Astrocytes	Excitatory.neurons	0.832569434419185	0.748923222779447	0.152559477505274	0.152559477505274	0	0	1.40601541244102	1.40601541244102	0.280287075192609	0.0549154263258253	0.158291796352995	0.158291796352995	-0.0137261393989296	-0.0137261393989296	NA	NA	NA	NA	0.397256727832502	0.0830166952448155	-0.204476844247519	-0.204476844247519	NA	NA	NA	NA	NA	NA	NA	NA	3	1	1	1	0	0	NA	NA	NA	NA	NA
689	18811	Apoe	App	Fhl2	Ahi1	Apoe*App*Fhl2*Ahi1	Astrocytes	Excitatory.neurons	0.325644119849734	0.391646447706366	-0.265511176014294	-0.265511176014294	0	0	1.40601541244102	1.40601541244102	0.280287075192609	0.0549154263258253	-0.200465897370053	-0.200465897370053	-0.0978655862594737	-0.0978655862594737	NA	NA	NA	NA	NA	NA	-0.106214400840666	-0.106214400840666	NA	NA	NA	NA	-0.218101489914007	-0.125570125450533	NA	NA	2	2	0	1	0	1	NA	NA	NA	NA	NA
690	18812	Apoe	App	Fhl2	Opcml	Apoe*App*Fhl2*Opcml	Astrocytes	Excitatory.neurons	0.31066923118137	0.378396434448695	-0.283690385140522	-0.283690385140522	0	0	1.40601541244102	1.40601541244102	0.280287075192609	0.0549154263258253	-0.200465897370053	-0.200465897370053	-0.369544506688982	-0.369544506688982	NA	NA	NA	NA	NA	NA	NA	NA	NA	NA	NA	NA	-0.218101489914007	-0.125570125450533	-0.454374824278906	-0.454374824278906	2	2	0	0	0	2	NA	NA	NA	NA	NA
691	18813	Apoe	App	Gak	Rims1	Apoe*App*Gak*Rims1	Astrocytes	Excitatory.neurons	0.139179200641229	0.12267505905918	0.180717714139553	0.0468254471317242	0	0	1.40601541244102	1.40601541244102	0.280287075192609	0.0549154263258253	-0.107951322353139	-0.107951322353139	-0.0992419673875066	-0.0992419673875066	NA	NA	NA	NA	-0.0468363613356144	-0.0468363613356144	0.0500163345095799	0.0500163345095799	NA	NA	NA	NA	NA	NA	NA	NA	2	2	1	1	0	0	NA	NA	Gak	NA	NA
692	18814	Apoe	App	Gak	Atp1a3	Apoe*App*Gak*Atp1a3	Astrocytes	Excitatory.neurons	0.270349550441568	0.254769135109675	0.0853103407153966	0.0610869438503169	0	0	1.40601541244102	1.40601541244102	0.280287075192609	0.0549154263258253	-0.107951322353139	-0.107951322353139	0.00368714323797167	0.00368714323797167	NA	NA	NA	NA	-0.0468363613356144	-0.0468363613356144	-0.0987466154048086	-0.095108716197093	NA	NA	NA	NA	NA	NA	0.42148243616376	0.42148243616376	3	1	0	2	1	0	NA	NA	Gak	NA	NA
693	18815	Apoe	App	Gak	Sgip1	Apoe*App*Gak*Sgip1	Astrocytes	Excitatory.neurons	0.162236860151387	0.145852683653752	0.15259723546692	0.0512523207883432	0	0	1.40601541244102	1.40601541244102	0.280287075192609	0.0549154263258253	-0.107951322353139	-0.107951322353139	-0.135782794513793	-0.135782794513793	NA	NA	NA	NA	-0.0468363613356144	-0.0468363613356144	-0.0998653955158094	-0.0998653955158094	NA	NA	NA	NA	NA	NA	NA	NA	2	2	0	2	0	0	NA	NA	Gak	NA	NA
694	18816	Apoe	App	Gak	Map2	Apoe*App*Gak*Map2	Astrocytes	Excitatory.neurons	0.253217950969357	0.224416260999593	0.173474314372093	0.114019390020639	0	0	1.40601541244102	1.40601541244102	0.280287075192609	0.0549154263258253	-0.107951322353139	-0.107951322353139	0	0	NA	NA	NA	NA	-0.0468363613356144	-0.0468363613356144	0.0428830570408077	0.0428830570408077	NA	NA	NA	NA	NA	NA	NA	NA	2	1	1	1	0	0	NA	NA	Gak	NA	NA
695	18817	Apoe	App	Gak	Syn2	Apoe*App*Gak*Syn2	Astrocytes	Excitatory.neurons	0.142739998160405	0.119856408680055	0.250167595460751	0.0677041411711424	0	0	1.40601541244102	1.40601541244102	0.280287075192609	0.0549154263258253	-0.107951322353139	-0.107951322353139	-0.12900482465908	-0.12900482465908	NA	NA	NA	NA	-0.0468363613356144	-0.0468363613356144	-0.0423785256353314	-0.0423785256353314	NA	NA	NA	NA	NA	NA	-0.218817081453357	-0.218817081453357	2	2	0	2	0	1	NA	NA	Gak	NA	NA
696	18818	Apoe	App	Gak	Map1b	Apoe*App*Gak*Map1b	Astrocytes	Excitatory.neurons	0.22661336950688	0.199966012519379	0.179633768186491	0.101248661600867	0	0	1.40601541244102	1.40601541244102	0.280287075192609	0.0549154263258253	-0.107951322353139	-0.107951322353139	0	0	NA	NA	NA	NA	-0.0468363613356144	-0.0468363613356144	-0.0400832535336423	-0.0400832535336423	NA	NA	NA	NA	NA	NA	NA	NA	2	1	0	2	0	0	NA	NA	Gak	NA	NA
697	18819	Apoe	App	Gak	Ank2	Apoe*App*Gak*Ank2	Astrocytes	Excitatory.neurons	0.302398299840217	0.26621562975696	0.183208605933033	0.150524367681998	0	0	1.40601541244102	1.40601541244102	0.280287075192609	0.0549154263258253	-0.107951322353139	-0.107951322353139	-0.06739989301527	-0.06739989301527	NA	NA	NA	NA	-0.0468363613356144	-0.0468363613356144	-0.0523403656363144	-0.0523403656363144	NA	NA	NA	NA	NA	NA	0.00928613345746352	0.00880348001918163	2	2	0	2	1	0	NA	NA	Gak	NA	NA
698	18820	Apoe	App	Gak	Adam22	Apoe*App*Gak*Adam22	Astrocytes	Excitatory.neurons	0.144606067605578	0.126545989761582	0.191052936736619	0.0528699017674597	0	0	1.40601541244102	1.40601541244102	0.280287075192609	0.0549154263258253	-0.107951322353139	-0.107951322353139	-0.0983987098582358	-0.0983987098582358	NA	NA	NA	NA	-0.0468363613356144	-0.0468363613356144	-0.09104706578795	-0.09104706578795	NA	NA	NA	NA	NA	NA	NA	NA	2	2	0	2	0	0	NA	NA	Gak	NA	NA
699	18821	Apoe	App	Gak	Ank3	Apoe*App*Gak*Ank3	Astrocytes	Excitatory.neurons	0.242257916491916	0.203305035426412	0.251761994231437	0.155835538827916	0	0	1.40601541244102	1.40601541244102	0.280287075192609	0.0549154263258253	-0.107951322353139	-0.107951322353139	-0.0433538482184837	-0.0433538482184837	NA	NA	NA	NA	-0.0468363613356144	-0.0468363613356144	0.00412122690669944	0.00304112002590011	NA	NA	NA	NA	NA	NA	NA	NA	2	2	1	1	0	0	NA	NA	Gak	NA	NA
700	18822	Apoe	App	Gak	Mapt	Apoe*App*Gak*Mapt	Astrocytes	Excitatory.neurons	0.20827249533826	0.183226266616729	0.183903938097514	0.0916169754285731	0	0	1.40601541244102	1.40601541244102	0.280287075192609	0.0549154263258253	-0.107951322353139	-0.107951322353139	-0.0587333959517556	-0.0587333959517556	NA	NA	NA	NA	-0.0468363613356144	-0.0468363613356144	-0.0877956564046594	-0.0877956564046594	NA	NA	NA	NA	NA	NA	0.224403999268367	0.173750332867618	2	2	0	2	1	0	NA	NA	Gak	NA	NA
701	18823	Apoe	App	Gak	Sptbn1	Apoe*App*Gak*Sptbn1	Astrocytes	Excitatory.neurons	0.200253433158463	0.167064595440691	0.259997556371704	0.122074576582603	0	0	1.40601541244102	1.40601541244102	0.280287075192609	0.0549154263258253	-0.107951322353139	-0.107951322353139	-0.0121341179031927	-0.0121341179031927	NA	NA	NA	NA	-0.0468363613356144	-0.0468363613356144	0.0972741525430889	0.0972741525430889	NA	NA	NA	NA	NA	NA	-0.0298691423736004	-0.0160957183179625	2	2	1	1	0	1	NA	NA	Gak	NA	NA
702	18824	Apoe	App	Gak	Syt1	Apoe*App*Gak*Syt1	Astrocytes	Excitatory.neurons	0.348386161486373	0.330838513303744	0.074341131266659	0.0714286527332542	0	0	1.40601541244102	1.40601541244102	0.280287075192609	0.0549154263258253	-0.107951322353139	-0.107951322353139	-0.0634683053688841	-0.0634683053688841	NA	NA	NA	NA	-0.0468363613356144	-0.0468363613356144	-0.170419477566642	-0.170419477566642	NA	NA	NA	NA	NA	NA	0.358029834901375	0.358029834901375	2	2	0	2	1	0	NA	NA	Gak	NA	NA
703	18825	Apoe	App	Gak	Pclo	Apoe*App*Gak*Pclo	Astrocytes	Excitatory.neurons	0.176276584998366	0.141742532484515	0.312586721555046	0.120202035138238	0	0	1.40601541244102	1.40601541244102	0.280287075192609	0.0549154263258253	-0.107951322353139	-0.107951322353139	-0.0190919415985818	-0.0190919415985818	NA	NA	NA	NA	-0.0468363613356144	-0.0468363613356144	0.0210703658367088	0.0210703658367088	NA	NA	NA	NA	NA	NA	NA	NA	2	2	1	1	0	0	NA	NA	Gak	NA	NA
704	18826	Apoe	App	Gak	Kcnq2	Apoe*App*Gak*Kcnq2	Astrocytes	Excitatory.neurons	0.158148324990408	0.125821717509946	0.327570152837608	0.105453650023113	0	0	1.40601541244102	1.40601541244102	0.280287075192609	0.0549154263258253	-0.107951322353139	-0.107951322353139	-0.0454132306976864	-0.00300774983750372	NA	NA	NA	NA	-0.0468363613356144	-0.0468363613356144	-0.00978840775022726	-0.00978840775022726	NA	NA	NA	NA	NA	NA	NA	NA	2	2	0	2	0	0	NA	NA	Gak	NA	NA
705	18827	Apoe	App	Gak	Cnksr2	Apoe*App*Gak*Cnksr2	Astrocytes	Excitatory.neurons	0.159380167387187	0.138674133165361	0.199430882363017	0.0650372073621334	0	0	1.40601541244102	1.40601541244102	0.280287075192609	0.0549154263258253	-0.107951322353139	-0.107951322353139	-0.062639733049924	-0.062639733049924	NA	NA	NA	NA	-0.0468363613356144	-0.0468363613356144	0.215400990203881	0.215400990203881	NA	NA	NA	NA	NA	NA	NA	NA	2	2	1	1	0	0	NA	NA	Gak	NA	NA
706	18828	Apoe	App	Gak	Lrrc7	Apoe*App*Gak*Lrrc7	Astrocytes	Excitatory.neurons	0.246695121564073	0.218074011367831	0.177147106174461	0.112406423333552	0	0	1.40601541244102	1.40601541244102	0.280287075192609	0.0549154263258253	-0.107951322353139	-0.107951322353139	-0.0963285547986464	-0.0963285547986464	NA	NA	NA	NA	-0.0468363613356144	-0.0468363613356144	-0.045803423108409	-0.045803423108409	NA	NA	NA	NA	NA	NA	-0.281556318444658	-0.0934756586268358	2	2	0	2	0	1	NA	NA	Gak	NA	NA
707	18829	Apoe	App	Gak	Srrm2	Apoe*App*Gak*Srrm2	Astrocytes	Excitatory.neurons	0.287120377710894	0.241588247811701	0.248162039915563	0.191600405911467	0	0	1.40601541244102	1.40601541244102	0.280287075192609	0.0549154263258253	-0.107951322353139	-0.107951322353139	0.0481617008947143	0.0481617008947143	NA	NA	NA	NA	-0.0468363613356144	-0.0468363613356144	-0.0207817802096738	-0.0207817802096738	NA	NA	NA	NA	NA	NA	NA	NA	3	1	0	2	0	0	NA	NA	Gak	NA	NA
708	18830	Apoe	App	Gak	Sorbs2	Apoe*App*Gak*Sorbs2	Astrocytes	Excitatory.neurons	0.257815689698649	0.222650157791753	0.210681301573324	0.141827366529909	0	0	1.40601541244102	1.40601541244102	0.280287075192609	0.0549154263258253	-0.107951322353139	-0.107951322353139	-0.0873296838906183	-0.0873296838906183	NA	NA	NA	NA	-0.0468363613356144	-0.0468363613356144	-0.0248588031666113	-0.0248588031666113	NA	NA	NA	NA	NA	NA	NA	NA	2	2	0	2	0	0	NA	NA	Gak	NA	NA
709	18831	Apoe	App	Gak	Kcnma1	Apoe*App*Gak*Kcnma1	Astrocytes	Excitatory.neurons	0.207984964067007	0.179156314296909	0.214149930170953	0.106464739424787	0	0	1.40601541244102	1.40601541244102	0.280287075192609	0.0549154263258253	-0.107951322353139	-0.107951322353139	-0.108472307556224	-0.108472307556224	NA	NA	NA	NA	-0.0468363613356144	-0.0468363613356144	-0.0654581577758373	-0.0654581577758373	NA	NA	NA	NA	NA	NA	NA	NA	2	2	0	2	0	0	NA	NA	Gak	NA	NA
710	18832	Apoe	App	Gak	Psd3	Apoe*App*Gak*Psd3	Astrocytes	Excitatory.neurons	0.126887083472744	0.093548876193096	0.435738344615216	0.0960576789496543	0	0	1.40601541244102	1.40601541244102	0.280287075192609	0.0549154263258253	-0.107951322353139	-0.107951322353139	-0.0269189274699985	-0.0269189274699985	NA	NA	NA	NA	-0.0468363613356144	-0.0468363613356144	0.124678764296164	0.124678764296164	NA	NA	NA	NA	NA	NA	NA	NA	2	2	1	1	0	0	NA	NA	Gak	NA	NA
711	18833	Apoe	App	Gak	Dnm1	Apoe*App*Gak*Dnm1	Astrocytes	Excitatory.neurons	0.125836708145507	0.0863892349710935	0.537444862451136	0.116750996755416	0	0	1.40601541244102	1.40601541244102	0.280287075192609	0.0549154263258253	-0.107951322353139	-0.107951322353139	-0.0739414225851203	-0.0739414225851203	NA	NA	NA	NA	-0.0468363613356144	-0.0468363613356144	0.185953514949714	0.185953514949714	NA	NA	NA	NA	NA	NA	-0.182391396232367	-0.182391396232367	2	2	1	1	0	1	NA	NA	Gak	NA	NA
712	18834	Apoe	App	Gak	Sf3b1	Apoe*App*Gak*Sf3b1	Astrocytes	Excitatory.neurons	0.203221993138479	0.1826274539761	0.153356470825448	0.0736303851115293	0	0	1.40601541244102	1.40601541244102	0.280287075192609	0.0549154263258253	-0.107951322353139	-0.107951322353139	0.0310851324459822	0.0310851324459822	NA	NA	NA	NA	-0.0468363613356144	-0.0468363613356144	-0.133165031791842	-0.105172121466691	NA	NA	NA	NA	NA	NA	NA	NA	3	1	0	2	0	0	NA	NA	Gak	NA	NA
713	18835	Apoe	App	Gak	Scn2a	Apoe*App*Gak*Scn2a	Astrocytes	Excitatory.neurons	0.197966675360049	0.184128302748988	0.104001342210396	0.0479820630355659	0	0	1.40601541244102	1.40601541244102	0.280287075192609	0.0549154263258253	-0.107951322353139	-0.107951322353139	-0.141109995917959	-0.141109995917959	NA	NA	NA	NA	-0.0468363613356144	-0.0468363613356144	0.162699652769665	0.162699652769665	NA	NA	NA	NA	NA	NA	NA	NA	2	2	1	1	0	0	NA	NA	Gak	NA	NA
714	18836	Apoe	App	Gak	Ahi1	Apoe*App*Gak*Ahi1	Astrocytes	Excitatory.neurons	0.29305947503767	0.271461546968221	0.110055343169162	0.0871098184064264	0	0	1.40601541244102	1.40601541244102	0.280287075192609	0.0549154263258253	-0.107951322353139	-0.107951322353139	-0.0978655862594737	-0.0978655862594737	NA	NA	NA	NA	-0.0468363613356144	-0.0468363613356144	-0.106214400840666	-0.106214400840666	NA	NA	NA	NA	NA	NA	NA	NA	2	2	0	2	0	0	NA	NA	Gak	NA	NA
715	18837	Apoe	App	Gak	Add2	Apoe*App*Gak*Add2	Astrocytes	Excitatory.neurons	0.143506192503648	0.119191994757153	0.265790507373645	0.0725961456734187	0	0	1.40601541244102	1.40601541244102	0.280287075192609	0.0549154263258253	-0.107951322353139	-0.107951322353139	0.028589048854479	0.028589048854479	NA	NA	NA	NA	-0.0468363613356144	-0.0468363613356144	-0.0697288755612792	-0.0697288755612792	NA	NA	NA	NA	NA	NA	NA	NA	3	1	0	2	0	0	NA	NA	Gak	NA	NA
716	18838	Apoe	App	Gak	Stxbp1	Apoe*App*Gak*Stxbp1	Astrocytes	Excitatory.neurons	0.137508156633254	0.107901728127304	0.346944090008838	0.0880358849806284	0	0	1.40601541244102	1.40601541244102	0.280287075192609	0.0549154263258253	-0.107951322353139	-0.107951322353139	-0.114295838194988	-0.114295838194988	NA	NA	NA	NA	-0.0468363613356144	-0.0468363613356144	-0.0157074269581313	-0.0157074269581313	NA	NA	NA	NA	NA	NA	-0.0663138678847396	-0.0622777473827051	2	2	0	2	0	1	NA	NA	Gak	NA	NA
717	18839	Apoe	App	Gak	Apba2	Apoe*App*Gak*Apba2	Astrocytes	Excitatory.neurons	0.131039404859012	0.110889255436036	0.238897037990844	0.0557343915556028	0	0	1.40601541244102	1.40601541244102	0.280287075192609	0.0549154263258253	-0.107951322353139	-0.107951322353139	0.0304192408168308	0.0156259427050152	NA	NA	NA	NA	-0.0468363613356144	-0.0468363613356144	0.0993308865190339	0.0993308865190339	NA	NA	NA	NA	NA	NA	NA	NA	3	1	1	1	0	0	NA	NA	Gak	NA	NA
718	18840	Apoe	App	Gak	Camk2a	Apoe*App*Gak*Camk2a	Astrocytes	Excitatory.neurons	0.280057321191518	0.242480588621563	0.207057637112071	0.155020858142211	0	0	1.40601541244102	1.40601541244102	0.280287075192609	0.0549154263258253	-0.107951322353139	-0.107951322353139	-0.182311504194315	-0.182311504194315	NA	NA	NA	NA	-0.0468363613356144	-0.0468363613356144	0.122084374407908	0.122084374407908	NA	NA	NA	NA	NA	NA	0.0849013488994906	0.0849013488994906	2	2	1	1	1	0	NA	NA	Gak	NA	NA
719	18841	Apoe	App	Gak	Cacna1a	Apoe*App*Gak*Cacna1a	Astrocytes	Excitatory.neurons	0.130844439412034	0.0747780575166599	0.798984662683581	0.185916092713313	0	0	1.40601541244102	1.40601541244102	0.280287075192609	0.0549154263258253	-0.107951322353139	-0.107951322353139	-0.0740984385963358	-0.0740984385963358	NA	NA	NA	NA	-0.0468363613356144	-0.0468363613356144	-0.0175690146412068	-0.0175690146412068	NA	NA	NA	NA	NA	NA	NA	NA	2	2	0	2	0	0	NA	NA	Gak	NA	NA
720	18842	Apoe	App	Gak	Bcl11a	Apoe*App*Gak*Bcl11a	Astrocytes	Excitatory.neurons	0.112259983712815	0.080583124662307	0.473295558445865	0.0838276013211446	0	0	1.40601541244102	1.40601541244102	0.280287075192609	0.0549154263258253	-0.107951322353139	-0.107951322353139	-0.0922947815537301	-0.0034103207075435	NA	NA	NA	NA	-0.0468363613356144	-0.0468363613356144	-0.116590162547317	-0.113159756592512	NA	NA	NA	NA	NA	NA	NA	NA	2	2	0	2	0	0	NA	NA	Gak	NA	NA
721	18843	Apoe	App	Gak	Snap25	Apoe*App*Gak*Snap25	Astrocytes	Excitatory.neurons	0.304736478750635	0.284358828768842	0.0995114972125664	0.0824993866316984	0	0	1.40601541244102	1.40601541244102	0.280287075192609	0.0549154263258253	-0.107951322353139	-0.107951322353139	-0.0241075123409276	-0.0241075123409276	NA	NA	NA	NA	-0.0468363613356144	-0.0468363613356144	0.00441592749430194	0.00441592749430194	NA	NA	NA	NA	NA	NA	NA	NA	2	2	1	1	0	0	NA	NA	Gak	NA	NA
722	18844	Apoe	App	Gak	Ddx5	Apoe*App*Gak*Ddx5	Astrocytes	Excitatory.neurons	0.194911842193757	0.17587601694296	0.147466163473272	0.0664288184257019	0	0	1.40601541244102	1.40601541244102	0.280287075192609	0.0549154263258253	-0.107951322353139	-0.107951322353139	-0.0350325548532344	-0.0350325548532344	NA	NA	NA	NA	-0.0468363613356144	-0.0468363613356144	0.0640432286837509	0.032506352863069	NA	NA	NA	NA	NA	NA	NA	NA	2	2	1	1	0	0	NA	NA	Gak	NA	NA
723	18845	Apoe	App	Gak	Pacsin1	Apoe*App*Gak*Pacsin1	Astrocytes	Excitatory.neurons	0.178685978349753	0.151197396669409	0.239534151887873	0.0941358735268995	0	0	1.40601541244102	1.40601541244102	0.280287075192609	0.0549154263258253	-0.107951322353139	-0.107951322353139	-0.137571672280717	-0.137571672280717	NA	NA	NA	NA	-0.0468363613356144	-0.0468363613356144	-0.284468243788783	-0.284468243788783	NA	NA	NA	NA	NA	NA	NA	NA	2	2	0	2	0	0	NA	NA	Gak	NA	NA
724	18846	Apoe	App	Gak	Prpf4b	Apoe*App*Gak*Prpf4b	Astrocytes	Excitatory.neurons	0.13586352807204	0.0832898264108698	0.699307626000052	0.17377846678559	0	0	1.40601541244102	1.40601541244102	0.280287075192609	0.0549154263258253	-0.107951322353139	-0.107951322353139	-0.00895120214072789	-0.00889232950113682	NA	NA	NA	NA	-0.0468363613356144	-0.0468363613356144	-0.029878661759442	-0.029878661759442	NA	NA	NA	NA	NA	NA	0.00905193790229105	0.00905193790229105	2	2	0	2	1	0	NA	NA	Gak	NA	NA
725	18847	Apoe	App	Gak	Rasal2	Apoe*App*Gak*Rasal2	Astrocytes	Excitatory.neurons	0.153737431524182	0.135190498644359	0.184196174994397	0.0565539164438105	0	0	1.40601541244102	1.40601541244102	0.280287075192609	0.0549154263258253	-0.107951322353139	-0.107951322353139	-0.155911154040085	-0.155911154040085	NA	NA	NA	NA	-0.0468363613356144	-0.0468363613356144	0.0671553202857548	0.0671553202857548	NA	NA	NA	NA	NA	NA	NA	NA	2	2	1	1	0	0	NA	NA	Gak	NA	NA
726	18848	Apoe	App	Gak	Slc12a5	Apoe*App*Gak*Slc12a5	Astrocytes	Excitatory.neurons	0.136605961719028	0.118220922040985	0.206905539432264	0.0519053617136079	0	0	1.40601541244102	1.40601541244102	0.280287075192609	0.0549154263258253	-0.107951322353139	-0.107951322353139	0.128057442604355	0.128057442604355	NA	NA	NA	NA	-0.0468363613356144	-0.0468363613356144	0.0762611652684032	0.0762611652684032	NA	NA	NA	NA	NA	NA	NA	NA	3	1	1	1	0	0	NA	NA	Gak	NA	NA
727	18849	Apoe	App	Gak	Pfkp	Apoe*App*Gak*Pfkp	Astrocytes	Excitatory.neurons	0.156137535549416	0.0872869806260481	0.831755229886686	0.262100247665297	0	0	1.40601541244102	1.40601541244102	0.280287075192609	0.0549154263258253	-0.107951322353139	-0.107951322353139	0.0277952179161625	0.0277952179161625	NA	NA	NA	NA	-0.0468363613356144	-0.0468363613356144	0.032944984075697	0.00807179531058578	NA	NA	NA	NA	NA	NA	NA	NA	3	1	1	1	0	0	NA	NA	Gak	NA	NA
728	18850	Apoe	App	Gak	Adgrl3	Apoe*App*Gak*Adgrl3	Astrocytes	Excitatory.neurons	0.1496108134047	0.123853312203805	0.270591260218337	0.0793487785380101	0	0	1.40601541244102	1.40601541244102	0.280287075192609	0.0549154263258253	-0.107951322353139	-0.107951322353139	-0.0266621960130159	-0.0266621960130159	NA	NA	NA	NA	-0.0468363613356144	-0.0468363613356144	0.08082482536044	0.0509866999803299	NA	NA	NA	NA	NA	NA	NA	NA	2	2	1	1	0	0	NA	NA	Gak	NA	NA
729	18851	Apoe	App	Hdac4	Camk4	Apoe*App*Hdac4*Camk4	Astrocytes	Excitatory.neurons	0.135428409458241	0.0966014167505771	0.483170103550491	0.119400080494651	0	0	1.40601541244102	1.40601541244102	0.280287075192609	0.0549154263258253	-0.0949008538698182	-0.01362015841052	-0.0352759215521012	-0.0352759215521012	NA	NA	NA	NA	0.0951205436706509	0.0474663702071875	0.0115248942774695	0.0115248942774695	NA	NA	NA	NA	NA	NA	NA	NA	2	2	2	0	0	0	NA	NA	NA	NA	NA
730	18852	Apoe	App	Hdac4	Mapk1	Apoe*App*Hdac4*Mapk1	Astrocytes	Excitatory.neurons	0.177493753699581	0.132207067775407	0.422202956976375	0.164156017712289	0	0	1.40601541244102	1.40601541244102	0.280287075192609	0.0549154263258253	-0.0949008538698182	-0.01362015841052	0.0525620797142295	0.0525620797142295	NA	NA	NA	NA	0.0951205436706509	0.0474663702071875	-0.266496668894714	-0.266496668894714	NA	NA	NA	NA	NA	NA	-0.153852283488838	-0.153852283488838	3	1	1	1	0	1	NA	NA	NA	NA	NA
731	18853	Apoe	App	Hdac4	Mef2c	Apoe*App*Hdac4*Mef2c	Astrocytes	Excitatory.neurons	0.418970067793972	0.351014678135355	0.254650920546359	0.254650920546359	0	0	1.40601541244102	1.40601541244102	0.280287075192609	0.0549154263258253	-0.0949008538698182	-0.01362015841052	NA	NA	NA	NA	NA	NA	0.0951205436706509	0.0474663702071875	-0.151856983429059	-0.0967062026357998	NA	NA	NA	NA	NA	NA	NA	NA	2	1	1	1	0	0	NA	NA	NA	NA	NA
732	18854	Apoe	App	Map2k4	Nrn1	Apoe*App*Map2k4*Nrn1	Astrocytes	Excitatory.neurons	0.222239062361524	0.595409363639064	-1.41771341616842	-1.41771341616842	0	0	1.40601541244102	1.40601541244102	0.280287075192609	0.0549154263258253	-0.126828726540885	-0.126828726540885	-0.399817399289788	-0.287973566834127	NA	NA	NA	NA	0.23676925992067	0.23676925992067	NA	NA	NA	NA	NA	NA	NA	NA	NA	NA	2	2	1	0	0	0	NA	NA	NA	NA	NA
733	18855	Apoe	App	Map2k4	Sptbn2	Apoe*App*Map2k4*Sptbn2	Astrocytes	Excitatory.neurons	0.637952995643729	0.600090481470218	0.0881276291782292	0.0881276291782292	0	0	1.40601541244102	1.40601541244102	0.280287075192609	0.0549154263258253	-0.126828726540885	-0.126828726540885	0	0	NA	NA	NA	NA	0.23676925992067	0.23676925992067	0.434699624002035	0.434699624002035	NA	NA	NA	NA	NA	NA	0.14199377846974	0.14199377846974	2	1	2	0	1	0	NA	NA	NA	NA	NA
734	18856	Apoe	App	Mapk10	Prkcg	Apoe*App*Mapk10*Prkcg	Astrocytes	Excitatory.neurons	0.720585402658829	0.700396207249746	0.0409405244899563	0.0409405244899563	0	0	1.40601541244102	1.40601541244102	0.280287075192609	0.0549154263258253	-0.0383356898273191	-0.0383356898273191	-0.0335276377676168	-0.0335276377676168	NA	NA	NA	NA	-0.170024627053149	-0.170024627053149	-0.0329970154555766	-0.0329970154555766	NA	NA	NA	NA	0	0	0	0	2	2	0	2	0	0	NA	NA	Mapk10	NA	NA
735	18857	Apoe	App	Mapk10	Ppip5k1	Apoe*App*Mapk10*Ppip5k1	Astrocytes	Excitatory.neurons	0.673799685934609	0.26260165579623	1.35609986959909	1.35609986959909	0	0	1.40601541244102	1.40601541244102	0.280287075192609	0.0549154263258253	-0.0383356898273191	-0.0383356898273191	0.0443099203322953	0.0197050939585309	NA	NA	NA	NA	-0.170024627053149	-0.170024627053149	-0.0228949600183009	-0.0228949600183009	NA	NA	NA	NA	0	0	NA	NA	3	1	0	2	0	0	NA	NA	Mapk10	NA	NA
736	18858	Apoe	App	Mapk10	Mink1	Apoe*App*Mapk10*Mink1	Astrocytes	Excitatory.neurons	0.755160525974315	0.728034511116703	0.0527054273156346	0.0527054273156346	0	0	1.40601541244102	1.40601541244102	0.280287075192609	0.0549154263258253	-0.0383356898273191	-0.0383356898273191	0.0178685370712292	0.0167038524518878	NA	NA	NA	NA	-0.170024627053149	-0.170024627053149	0.271034407479079	0.200419722666836	NA	NA	NA	NA	0	0	NA	NA	3	1	1	1	0	0	NA	NA	Mapk10	NA	NA
737	18859	Apoe	App	Mapk10	Cpne6	Apoe*App*Mapk10*Cpne6	Astrocytes	Excitatory.neurons	0.29016761499814	0.285891326335022	0.0213455499121867	0.0166938340136441	0	0	1.40601541244102	1.40601541244102	0.280287075192609	0.0549154263258253	-0.0383356898273191	-0.0383356898273191	0.104905943382729	0.104905943382729	NA	NA	NA	NA	-0.170024627053149	-0.170024627053149	0	0	NA	NA	NA	NA	0	0	NA	NA	3	1	0	1	0	0	NA	NA	Mapk10	NA	NA
738	18860	Apoe	App	Mapk10	Mast1	Apoe*App*Mapk10*Mast1	Astrocytes	Excitatory.neurons	0.226747980746223	0.205981006926428	0.137939874253838	0.0778143842742547	0	0	1.40601541244102	1.40601541244102	0.280287075192609	0.0549154263258253	-0.0383356898273191	-0.0383356898273191	-0.0897955558208878	-0.0802352928186388	NA	NA	NA	NA	-0.170024627053149	-0.170024627053149	0.136969990173653	0.109971246067259	NA	NA	NA	NA	0	0	NA	NA	2	2	1	1	0	0	NA	NA	Mapk10	NA	NA
739	18861	Apoe	App	Mapk10	Syt7	Apoe*App*Mapk10*Syt7	Astrocytes	Excitatory.neurons	0.78994239701786	0.766103154374748	0.0441520357487637	0.0441520357487637	0	0	1.40601541244102	1.40601541244102	0.280287075192609	0.0549154263258253	-0.0383356898273191	-0.0383356898273191	-0.0746332909560225	-0.0746332909560225	NA	NA	NA	NA	-0.170024627053149	-0.170024627053149	0.00943299253508555	0.00943299253508555	NA	NA	NA	NA	0	0	NA	NA	2	2	1	1	0	0	NA	NA	Mapk10	NA	NA
740	18862	Apoe	App	Mapk10	Srcin1	Apoe*App*Mapk10*Srcin1	Astrocytes	Excitatory.neurons	0.809336552383446	0.770243224613669	0.0713353084147219	0.0713353084147219	0	0	1.40601541244102	1.40601541244102	0.280287075192609	0.0549154263258253	-0.0383356898273191	-0.0383356898273191	-0.0615773451699592	-0.0615773451699592	NA	NA	NA	NA	-0.170024627053149	-0.170024627053149	0.0854329299410655	0.0854329299410655	NA	NA	NA	NA	0	0	-0.029451252391326	-0.0189026419793071	2	2	1	1	0	1	NA	NA	Mapk10	NA	NA
741	18863	Apoe	App	Mapk10	Prkcb	Apoe*App*Mapk10*Prkcb	Astrocytes	Excitatory.neurons	0.858165522688451	0.827036843347089	0.0532411392102331	0.0532411392102331	0	0	1.40601541244102	1.40601541244102	0.280287075192609	0.0549154263258253	-0.0383356898273191	-0.0383356898273191	0.00260852401520479	0.00260852401520479	NA	NA	NA	NA	-0.170024627053149	-0.170024627053149	-0.18076736846701	-0.18076736846701	NA	NA	NA	NA	0	0	-0.0213780854392554	-0.0184165647584133	3	1	0	2	0	1	NA	NA	Mapk10	NA	NA
742	18864	Apoe	App	Mapk10	Dgkh	Apoe*App*Mapk10*Dgkh	Astrocytes	Excitatory.neurons	0.756682478352428	0.704975986078349	0.101974274740746	0.101974274740746	0	0	1.40601541244102	1.40601541244102	0.280287075192609	0.0549154263258253	-0.0383356898273191	-0.0383356898273191	0.0197378322799507	0.0197378322799507	NA	NA	NA	NA	-0.170024627053149	-0.170024627053149	-0.0823192513139163	-0.0186746413860026	NA	NA	NA	NA	0	0	NA	NA	3	1	0	2	0	0	NA	NA	Mapk10	NA	NA
743	18865	Apoe	App	Mapk10	Wnk2	Apoe*App*Mapk10*Wnk2	Astrocytes	Excitatory.neurons	0.707793263315905	0.638297089202477	0.148878366857034	0.148878366857034	0	0	1.40601541244102	1.40601541244102	0.280287075192609	0.0549154263258253	-0.0383356898273191	-0.0383356898273191	-0.0745055362633006	-0.0745055362633006	NA	NA	NA	NA	-0.170024627053149	-0.170024627053149	0.126574505061363	0.0902727471083453	NA	NA	NA	NA	0	0	NA	NA	2	2	1	1	0	0	NA	NA	Mapk10	NA	NA
744	18866	Apoe	App	Mapk10	Shank1	Apoe*App*Mapk10*Shank1	Astrocytes	Excitatory.neurons	0.743693244779888	0.6410000623235	0.214072833313996	0.214072833313996	0	0	1.40601541244102	1.40601541244102	0.280287075192609	0.0549154263258253	-0.0383356898273191	-0.0383356898273191	-0.0594541237309748	-0.0594541237309748	NA	NA	NA	NA	-0.170024627053149	-0.170024627053149	0.36768647552059	0.36768647552059	NA	NA	NA	NA	0	0	0.0562230082555687	0.0562230082555687	2	2	1	1	1	0	NA	NA	Mapk10	NA	NA
745	18867	Apoe	App	Mapk10	Shank2	Apoe*App*Mapk10*Shank2	Astrocytes	Excitatory.neurons	0.255234072392518	0.25746331056332	-0.0124971724007746	-0.00839770034948519	0	0	1.40601541244102	1.40601541244102	0.280287075192609	0.0549154263258253	-0.0383356898273191	-0.0383356898273191	-0.0621629530312491	-0.0621629530312491	NA	NA	NA	NA	-0.170024627053149	-0.170024627053149	0.218309869926104	0.218309869926104	NA	NA	NA	NA	0	0	0.223116856865286	0.223116856865286	2	2	1	1	1	0	NA	NA	Mapk10	NA	NA
746	18868	Apoe	App	Mapk10	Clasp1	Apoe*App*Mapk10*Clasp1	Astrocytes	Excitatory.neurons	0.686637741358479	0.276920106125509	1.3069785200008	1.3069785200008	0	0	1.40601541244102	1.40601541244102	0.280287075192609	0.0549154263258253	-0.0383356898273191	-0.0383356898273191	0.0416394139411846	0.0416394139411846	NA	NA	NA	NA	-0.170024627053149	-0.170024627053149	0.167939814478816	0.167939814478816	NA	NA	NA	NA	0	0	NA	NA	3	1	1	1	0	0	NA	NA	Mapk10	NA	NA
747	18869	Apoe	App	Mapk10	Braf	Apoe*App*Mapk10*Braf	Astrocytes	Excitatory.neurons	0.753018737758252	0.721537492215399	0.06152792517039	0.06152792517039	0	0	1.40601541244102	1.40601541244102	0.280287075192609	0.0549154263258253	-0.0383356898273191	-0.0383356898273191	-0.0673612633431006	-0.0673612633431006	NA	NA	NA	NA	-0.170024627053149	-0.170024627053149	-0.117112616857817	-0.117112616857817	NA	NA	NA	NA	0	0	NA	NA	2	2	0	2	0	0	NA	NA	Mapk10	NA	NA
748	18870	Apoe	App	Mapk10	Trio	Apoe*App*Mapk10*Trio	Astrocytes	Excitatory.neurons	0.774383343439824	0.735579250764437	0.0740689863791145	0.0740689863791145	0	0	1.40601541244102	1.40601541244102	0.280287075192609	0.0549154263258253	-0.0383356898273191	-0.0383356898273191	-0.0426300006125516	-0.0426300006125516	NA	NA	NA	NA	-0.170024627053149	-0.170024627053149	0.0684716823147198	0.0288615302405399	NA	NA	NA	NA	0	0	NA	NA	2	2	1	1	0	0	NA	NA	Mapk10	NA	NA
749	18871	Apoe	App	Mapk10	Arhgap32	Apoe*App*Mapk10*Arhgap32	Astrocytes	Excitatory.neurons	0.86796904237	0.836689087820535	0.0528899006025785	0.0528899006025785	0	0	1.40601541244102	1.40601541244102	0.280287075192609	0.0549154263258253	-0.0383356898273191	-0.0383356898273191	-0.0306677972031637	-0.0306677972031637	NA	NA	NA	NA	-0.170024627053149	-0.170024627053149	0.0998881422407714	0.0998881422407714	NA	NA	NA	NA	0	0	NA	NA	2	2	1	1	0	0	NA	NA	Mapk10	NA	NA
750	18872	Apoe	App	Mapk10	Dlgap4	Apoe*App*Mapk10*Dlgap4	Astrocytes	Excitatory.neurons	0.696886564919378	0.583761288345413	0.255144751690013	0.255144751690013	0	0	1.40601541244102	1.40601541244102	0.280287075192609	0.0549154263258253	-0.0383356898273191	-0.0383356898273191	-0.0155995215086699	-0.0155995215086699	NA	NA	NA	NA	-0.170024627053149	-0.170024627053149	-0.00576765228111664	-0.00576765228111664	NA	NA	NA	NA	0	0	NA	NA	2	2	0	2	0	0	NA	NA	Mapk10	NA	NA
751	18873	Apoe	App	Mapk10	Map6	Apoe*App*Mapk10*Map6	Astrocytes	Excitatory.neurons	0.596888288221839	0.240182298163187	1.30975192788461	1.30975192788461	0	0	1.40601541244102	1.40601541244102	0.280287075192609	0.0549154263258253	-0.0383356898273191	-0.0383356898273191	-0.103202525635955	-0.103202525635955	NA	NA	NA	NA	-0.170024627053149	-0.170024627053149	0.0255632199517381	0.0255632199517381	NA	NA	NA	NA	0	0	0.182212903542301	0.0312008905333325	2	2	1	1	1	0	NA	NA	Mapk10	NA	NA
752	18874	Apoe	App	Mapk10	Plekha6	Apoe*App*Mapk10*Plekha6	Astrocytes	Excitatory.neurons	0.263146045941644	0.225416905654903	0.222354131518332	0.153760672815456	0	0	1.40601541244102	1.40601541244102	0.280287075192609	0.0549154263258253	-0.0383356898273191	-0.0383356898273191	0.0841153138786473	0.0540371668605207	NA	NA	NA	NA	-0.170024627053149	-0.170024627053149	0.0279305648149325	0.0270297156984537	NA	NA	NA	NA	0	0	NA	NA	3	1	1	1	0	0	NA	NA	Mapk10	NA	NA
753	18875	Apoe	App	Mapk10	Dclk1	Apoe*App*Mapk10*Dclk1	Astrocytes	Excitatory.neurons	0.924769674120104	0.921794516518969	0.00464387316906425	0.00464387316906425	0	0	1.40601541244102	1.40601541244102	0.280287075192609	0.0549154263258253	-0.0383356898273191	-0.0383356898273191	0.0979484894942428	0.0979484894942428	NA	NA	NA	NA	-0.170024627053149	-0.170024627053149	0.284614034743482	0.284614034743482	NA	NA	NA	NA	0	0	NA	NA	3	1	1	1	0	0	NA	NA	Mapk10	NA	NA
754	18876	Apoe	App	Mapk10	Rundc3a	Apoe*App*Mapk10*Rundc3a	Astrocytes	Excitatory.neurons	0.709577385131137	0.709842029027935	-0.00053721011282187	-0.00053721011282187	0	0	1.40601541244102	1.40601541244102	0.280287075192609	0.0549154263258253	-0.0383356898273191	-0.0383356898273191	0.273150388457547	0.197979331125586	NA	NA	NA	NA	-0.170024627053149	-0.170024627053149	0.362545535713277	0.311607655151833	NA	NA	NA	NA	0	0	NA	NA	3	1	1	1	0	0	NA	NA	Mapk10	NA	NA
755	18877	Apoe	App	Mapk10	Mical3	Apoe*App*Mapk10*Mical3	Astrocytes	Excitatory.neurons	0.80975743999189	0.779039584283208	0.0557230202038575	0.0557230202038575	0	0	1.40601541244102	1.40601541244102	0.280287075192609	0.0549154263258253	-0.0383356898273191	-0.0383356898273191	-0.0669315909918395	-0.0669315909918395	NA	NA	NA	NA	-0.170024627053149	-0.170024627053149	-0.0926405750591754	-0.0926405750591754	NA	NA	NA	NA	0	0	NA	NA	2	2	0	2	0	0	NA	NA	Mapk10	NA	NA
756	18878	Apoe	App	Mapk10	Cdc42bpb	Apoe*App*Mapk10*Cdc42bpb	Astrocytes	Excitatory.neurons	0.180667499894946	0.156041461530637	0.210154841542509	0.084055239405574	0	0	1.40601541244102	1.40601541244102	0.280287075192609	0.0549154263258253	-0.0383356898273191	-0.0383356898273191	-0.00117658304859418	-0.00117658304859418	NA	NA	NA	NA	-0.170024627053149	-0.170024627053149	0.0140767893321338	0.00341740281788401	NA	NA	NA	NA	0	0	NA	NA	2	2	1	1	0	0	NA	NA	Mapk10	NA	NA
757	18879	Apoe	App	Mapk10	Plekha5	Apoe*App*Mapk10*Plekha5	Astrocytes	Excitatory.neurons	0.779327722486149	0.754746903457882	0.0461769924664398	0.0461769924664398	0	0	1.40601541244102	1.40601541244102	0.280287075192609	0.0549154263258253	-0.0383356898273191	-0.0383356898273191	-0.0219773718906995	-0.0219773718906995	NA	NA	NA	NA	-0.170024627053149	-0.170024627053149	-0.0115773080669776	-0.00510153870307128	NA	NA	NA	NA	0	0	NA	NA	2	2	0	2	0	0	NA	NA	Mapk10	NA	NA
758	18880	Apoe	App	Mapk10	Ablim1	Apoe*App*Mapk10*Ablim1	Astrocytes	Excitatory.neurons	0.728339428721436	0.680418831096887	0.0980485724921157	0.0980485724921157	0	0	1.40601541244102	1.40601541244102	0.280287075192609	0.0549154263258253	-0.0383356898273191	-0.0383356898273191	-0.0225566667079401	-0.0225566667079401	NA	NA	NA	NA	-0.170024627053149	-0.170024627053149	0.0141525587611179	0.0141525587611179	NA	NA	NA	NA	0	0	0.192229290697262	0.171991702910869	2	2	1	1	1	0	NA	NA	Mapk10	NA	NA
759	18881	Apoe	App	Mapk10	Abr	Apoe*App*Mapk10*Abr	Astrocytes	Excitatory.neurons	0.782193045337875	0.759414702443573	0.0425815276029108	0.0425815276029108	0	0	1.40601541244102	1.40601541244102	0.280287075192609	0.0549154263258253	-0.0383356898273191	-0.0383356898273191	0.0259326061202118	0.0259326061202118	NA	NA	NA	NA	-0.170024627053149	-0.170024627053149	-0.0484784251759782	-0.0484784251759782	NA	NA	NA	NA	0	0	NA	NA	3	1	0	2	0	0	NA	NA	Mapk10	NA	NA
760	18882	Apoe	App	Mapk10	Dnm1	Apoe*App*Mapk10*Dnm1	Astrocytes	Excitatory.neurons	0.846506901220795	0.811260665004252	0.0612823348114491	0.0612823348114491	0	0	1.40601541244102	1.40601541244102	0.280287075192609	0.0549154263258253	-0.0383356898273191	-0.0383356898273191	-0.0739414225851203	-0.0739414225851203	NA	NA	NA	NA	-0.170024627053149	-0.170024627053149	0.185953514949714	0.185953514949714	NA	NA	NA	NA	0	0	-0.182391396232367	-0.182391396232367	2	2	1	1	0	1	NA	NA	Mapk10	NA	NA
761	18883	Apoe	App	Mapk10	Rimbp2	Apoe*App*Mapk10*Rimbp2	Astrocytes	Excitatory.neurons	0.707148053960549	0.669345280618732	0.0791466304506688	0.0791466304506688	0	0	1.40601541244102	1.40601541244102	0.280287075192609	0.0549154263258253	-0.0383356898273191	-0.0383356898273191	-0.203369716992404	-0.203369716992404	NA	NA	NA	NA	-0.170024627053149	-0.170024627053149	-0.0331210624882174	-0.027224095312146	NA	NA	NA	NA	0	0	NA	NA	2	2	0	2	0	0	NA	NA	Mapk10	NA	NA
762	18884	Apoe	App	Mapk10	Arfgef3	Apoe*App*Mapk10*Arfgef3	Astrocytes	Excitatory.neurons	0.80284485334543	0.789348306096822	0.0244284914774378	0.0244284914774378	0	0	1.40601541244102	1.40601541244102	0.280287075192609	0.0549154263258253	-0.0383356898273191	-0.0383356898273191	0.540781360372942	0.540781360372942	NA	NA	NA	NA	-0.170024627053149	-0.170024627053149	0.394138757192752	0.394138757192752	NA	NA	NA	NA	0	0	NA	NA	3	1	1	1	0	0	NA	NA	Mapk10	NA	NA
763	18885	Apoe	App	Mapk10	Sipa1l1	Apoe*App*Mapk10*Sipa1l1	Astrocytes	Excitatory.neurons	0.864650078858469	0.849747008496771	0.0250537899419268	0.0250537899419268	0	0	1.40601541244102	1.40601541244102	0.280287075192609	0.0549154263258253	-0.0383356898273191	-0.0383356898273191	-0.108334218189873	-0.108334218189873	NA	NA	NA	NA	-0.170024627053149	-0.170024627053149	0.145603101357444	0.131606217085082	NA	NA	NA	NA	0	0	NA	NA	2	2	1	1	0	0	NA	NA	Mapk10	NA	NA
764	18886	Apoe	App	Mapk10	Cacna1g	Apoe*App*Mapk10*Cacna1g	Astrocytes	Excitatory.neurons	0.207309099573992	0.165350433454366	0.324500236642016	0.160541371266865	0	0	1.40601541244102	1.40601541244102	0.280287075192609	0.0549154263258253	-0.0383356898273191	-0.0383356898273191	0.18488128289761	0.00017481828113838	NA	NA	NA	NA	-0.170024627053149	-0.170024627053149	0.174742252366931	0.171723974363168	NA	NA	NA	NA	0	0	NA	NA	3	1	1	1	0	0	NA	NA	Mapk10	NA	NA
765	18887	Apoe	App	Mapk10	Dmtn	Apoe*App*Mapk10*Dmtn	Astrocytes	Excitatory.neurons	0.769268526780179	0.745384918408766	0.0454416427881731	0.0454416427881731	0	0	1.40601541244102	1.40601541244102	0.280287075192609	0.0549154263258253	-0.0383356898273191	-0.0383356898273191	-0.0844909577063016	-0.0844909577063016	NA	NA	NA	NA	-0.170024627053149	-0.170024627053149	-0.0642991518077886	-0.0642991518077886	NA	NA	NA	NA	0	0	NA	NA	2	2	0	2	0	0	NA	NA	Mapk10	NA	NA
766	18888	Apoe	App	Mapk10	Ppfia3	Apoe*App*Mapk10*Ppfia3	Astrocytes	Excitatory.neurons	0.240096798352489	0.225697012184144	0.0888471159769988	0.0543191198948478	0	0	1.40601541244102	1.40601541244102	0.280287075192609	0.0549154263258253	-0.0383356898273191	-0.0383356898273191	-0.115497367171042	-0.115497367171042	NA	NA	NA	NA	-0.170024627053149	-0.170024627053149	-0.02698524895289	-0.02698524895289	NA	NA	NA	NA	0	0	NA	NA	2	2	0	2	0	0	NA	NA	Mapk10	NA	NA
767	18889	Apoe	App	Mapk10	Adgrb1	Apoe*App*Mapk10*Adgrb1	Astrocytes	Excitatory.neurons	0.880004401633449	0.882077150731386	-0.00339025847950627	-0.00339025847950627	0	0	1.40601541244102	1.40601541244102	0.280287075192609	0.0549154263258253	-0.0383356898273191	-0.0383356898273191	0.0226928177891474	0.0226928177891474	NA	NA	NA	NA	-0.170024627053149	-0.170024627053149	0.0452877002093512	0.0452877002093512	NA	NA	NA	NA	0	0	0.394535000374405	0.353939918965002	3	1	1	1	1	0	NA	NA	Mapk10	NA	NA
768	18890	Apoe	App	Mapk10	Dmxl2	Apoe*App*Mapk10*Dmxl2	Astrocytes	Excitatory.neurons	0.805366989551301	0.783879128568459	0.0389660840865242	0.0389660840865242	0	0	1.40601541244102	1.40601541244102	0.280287075192609	0.0549154263258253	-0.0383356898273191	-0.0383356898273191	0	0	NA	NA	NA	NA	-0.170024627053149	-0.170024627053149	-0.0938562637608501	-0.0938562637608501	NA	NA	NA	NA	0	0	NA	NA	2	1	0	2	0	0	NA	NA	Mapk10	NA	NA
769	18891	Apoe	App	Mapk10	Iqsec2	Apoe*App*Mapk10*Iqsec2	Astrocytes	Excitatory.neurons	0.279224661231502	0.252276387010038	0.145871345366143	0.108806464626888	0	0	1.40601541244102	1.40601541244102	0.280287075192609	0.0549154263258253	-0.0383356898273191	-0.0383356898273191	-0.141749702109015	-0.141749702109015	NA	NA	NA	NA	-0.170024627053149	-0.170024627053149	-0.0146605159529727	-0.0146605159529727	NA	NA	NA	NA	0	0	0.0971858142907579	0.0971858142907579	2	2	0	2	1	0	NA	NA	Mapk10	NA	NA
770	18892	Apoe	App	Mapk10	Mark2	Apoe*App*Mapk10*Mark2	Astrocytes	Excitatory.neurons	0.236638296893829	0.199080252543614	0.248188570560719	0.148709667431028	0	0	1.40601541244102	1.40601541244102	0.280287075192609	0.0549154263258253	-0.0383356898273191	-0.0383356898273191	-0.0108803167705793	-0.0108803167705793	NA	NA	NA	NA	-0.170024627053149	-0.170024627053149	0.138200106154719	0.106409266792145	NA	NA	NA	NA	0	0	NA	NA	2	2	1	1	0	0	NA	NA	Mapk10	NA	NA
771	18893	Apoe	App	Mapk10	Mark1	Apoe*App*Mapk10*Mark1	Astrocytes	Excitatory.neurons	0.148745373832804	0	7.22636762349619	2.09831827028677	0	1	1.40601541244102	1.40601541244102	0.280287075192609	0.0549154263258253	-0.0383356898273191	-0.0383356898273191	-0.0340508055386123	-0.0340508055386123	NA	NA	NA	NA	-0.170024627053149	-0.170024627053149	0.17474423906036	0.17474423906036	NA	NA	NA	NA	0	0	NA	NA	2	2	1	1	0	0	NA	NA	Mapk10	NA	NA
772	18894	Apoe	App	Mapk10	Prkce	Apoe*App*Mapk10*Prkce	Astrocytes	Excitatory.neurons	0.680137398570101	0.632389795947139	0.104852221640247	0.104852221640247	0	0	1.40601541244102	1.40601541244102	0.280287075192609	0.0549154263258253	-0.0383356898273191	-0.0383356898273191	-0.110300838538842	-0.110300838538842	NA	NA	NA	NA	-0.170024627053149	-0.170024627053149	-0.145259018929755	-0.145259018929755	NA	NA	NA	NA	0	0	NA	NA	2	2	0	2	0	0	NA	NA	Mapk10	NA	NA
773	18895	Apoe	App	Mapk10	Eif4g3	Apoe*App*Mapk10*Eif4g3	Astrocytes	Excitatory.neurons	0.854055600189677	0.804558117801611	0.0860295572567883	0.0860295572567883	0	0	1.40601541244102	1.40601541244102	0.280287075192609	0.0549154263258253	-0.0383356898273191	-0.0383356898273191	-0.0365367670467461	-0.0365367670467461	NA	NA	NA	NA	-0.170024627053149	-0.170024627053149	-0.0451510541638448	-0.0197075838540829	NA	NA	NA	NA	0	0	NA	NA	2	2	0	2	0	0	NA	NA	Mapk10	NA	NA
774	18896	Apoe	App	Mapk10	Ptk2b	Apoe*App*Mapk10*Ptk2b	Astrocytes	Excitatory.neurons	0.677471357155923	0.295674434059784	1.19340730323039	1.19340730323039	0	0	1.40601541244102	1.40601541244102	0.280287075192609	0.0549154263258253	-0.0383356898273191	-0.0383356898273191	-0.0421419132771365	-0.0421419132771365	NA	NA	NA	NA	-0.170024627053149	-0.170024627053149	-0.108612922008835	-0.108612922008835	NA	NA	NA	NA	0	0	-0.108848500716839	-0.0353415057473534	2	2	0	2	0	1	NA	NA	Mapk10	NA	NA
775	18897	Apoe	App	Mapk10	Kcnb1	Apoe*App*Mapk10*Kcnb1	Astrocytes	Excitatory.neurons	0.779788193829061	0.746118324840616	0.0635944904189861	0.0635944904189861	0	0	1.40601541244102	1.40601541244102	0.280287075192609	0.0549154263258253	-0.0383356898273191	-0.0383356898273191	0	0	NA	NA	NA	NA	-0.170024627053149	-0.170024627053149	-0.0240974330538437	-0.0240974330538437	NA	NA	NA	NA	0	0	NA	NA	2	1	0	2	0	0	NA	NA	Mapk10	NA	NA
776	18898	Apoe	App	Mapk10	Cacna1a	Apoe*App*Mapk10*Cacna1a	Astrocytes	Excitatory.neurons	0.851592249515374	0.788089358444245	0.111667256681541	0.111667256681541	0	0	1.40601541244102	1.40601541244102	0.280287075192609	0.0549154263258253	-0.0383356898273191	-0.0383356898273191	-0.0740984385963358	-0.0740984385963358	NA	NA	NA	NA	-0.170024627053149	-0.170024627053149	-0.0175690146412068	-0.0175690146412068	NA	NA	NA	NA	0	0	NA	NA	2	2	0	2	0	0	NA	NA	Mapk10	NA	NA
777	18899	Apoe	App	Mapk10	Adgrl2	Apoe*App*Mapk10*Adgrl2	Astrocytes	Excitatory.neurons	0.721332206783314	0.694473476590758	0.0546670020998133	0.0546670020998133	0	0	1.40601541244102	1.40601541244102	0.280287075192609	0.0549154263258253	-0.0383356898273191	-0.0383356898273191	-0.0122450393203968	-0.00120356873427262	NA	NA	NA	NA	-0.170024627053149	-0.170024627053149	0.101099875837343	0.0994022071965794	NA	NA	NA	NA	0	0	NA	NA	2	2	1	1	0	0	NA	NA	Mapk10	NA	NA
778	18900	Apoe	App	Mapk10	Pitpnm2	Apoe*App*Mapk10*Pitpnm2	Astrocytes	Excitatory.neurons	0.70214158062275	0.305098330596271	1.19982003478975	1.19982003478975	0	0	1.40601541244102	1.40601541244102	0.280287075192609	0.0549154263258253	-0.0383356898273191	-0.0383356898273191	0.0287295964135545	0.0287295964135545	NA	NA	NA	NA	-0.170024627053149	-0.170024627053149	0.201484227965028	0.201484227965028	NA	NA	NA	NA	0	0	NA	NA	3	1	1	1	0	0	NA	NA	Mapk10	NA	NA
779	18901	Apoe	App	Mapk10	Gramd1b	Apoe*App*Mapk10*Gramd1b	Astrocytes	Excitatory.neurons	0.746020323632077	0.707936903485065	0.0754902628713067	0.0754902628713067	0	0	1.40601541244102	1.40601541244102	0.280287075192609	0.0549154263258253	-0.0383356898273191	-0.0383356898273191	0.0738250560484206	0.0537845848136706	NA	NA	NA	NA	-0.170024627053149	-0.170024627053149	0.074575262648243	0.0371873467818789	NA	NA	NA	NA	0	0	NA	NA	3	1	1	1	0	0	NA	NA	Mapk10	NA	NA
780	18902	Apoe	App	Mapk10	Dgkz	Apoe*App*Mapk10*Dgkz	Astrocytes	Excitatory.neurons	0.79917364857064	0.772327110149974	0.0492343286448713	0.0492343286448713	0	0	1.40601541244102	1.40601541244102	0.280287075192609	0.0549154263258253	-0.0383356898273191	-0.0383356898273191	-0.043325660168781	-0.043325660168781	NA	NA	NA	NA	-0.170024627053149	-0.170024627053149	0.110347862995322	0.072950086566785	NA	NA	NA	NA	0	0	NA	NA	2	2	1	1	0	0	NA	NA	Mapk10	NA	NA
781	18903	Apoe	App	Mapk10	Sptbn4	Apoe*App*Mapk10*Sptbn4	Astrocytes	Excitatory.neurons	0.803197304781726	0.777790171224563	0.0463148245016829	0.0463148245016829	0	0	1.40601541244102	1.40601541244102	0.280287075192609	0.0549154263258253	-0.0383356898273191	-0.0383356898273191	0	0	NA	NA	NA	NA	-0.170024627053149	-0.170024627053149	0.0928621634492635	0.0928621634492635	NA	NA	NA	NA	0	0	NA	NA	2	1	1	1	0	0	NA	NA	Mapk10	NA	NA
782	18904	Apoe	App	Mapk10	Hivep2	Apoe*App*Mapk10*Hivep2	Astrocytes	Excitatory.neurons	0.80445377989748	0.770007640597514	0.0630566466433316	0.0630566466433316	0	0	1.40601541244102	1.40601541244102	0.280287075192609	0.0549154263258253	-0.0383356898273191	-0.0383356898273191	0.0103302962886927	4.79308382943611e-05	NA	NA	NA	NA	-0.170024627053149	-0.170024627053149	0.318002998189751	0.197763995849111	NA	NA	NA	NA	0	0	NA	NA	3	1	1	1	0	0	NA	NA	Mapk10	NA	NA
783	18905	Apoe	App	Mapk10	Srrm3	Apoe*App*Mapk10*Srrm3	Astrocytes	Excitatory.neurons	0.73092518074286	0.687893761263919	0.0874146672774721	0.0874146672774721	0	0	1.40601541244102	1.40601541244102	0.280287075192609	0.0549154263258253	-0.0383356898273191	-0.0383356898273191	NA	NA	NA	NA	NA	NA	-0.170024627053149	-0.170024627053149	0.065950972931359	0.065950972931359	NA	NA	NA	NA	0	0	NA	NA	2	1	1	1	0	0	NA	NA	Mapk10	NA	NA
784	18906	Apoe	App	Mapk10	Cabp1	Apoe*App*Mapk10*Cabp1	Astrocytes	Excitatory.neurons	0.644164315517042	0.2599091775619	1.30611895194615	1.30611895194615	0	0	1.40601541244102	1.40601541244102	0.280287075192609	0.0549154263258253	-0.0383356898273191	-0.0383356898273191	-0.104322899152103	-0.00481968841748141	NA	NA	NA	NA	-0.170024627053149	-0.170024627053149	0.184316179538678	0.184316179538678	NA	NA	NA	NA	0	0	NA	NA	2	2	1	1	0	0	NA	NA	Mapk10	NA	NA
785	18907	Apoe	App	Mapk10	Smg1	Apoe*App*Mapk10*Smg1	Astrocytes	Excitatory.neurons	0.866424106887238	0.843529547907044	0.038589638119481	0.038589638119481	0	0	1.40601541244102	1.40601541244102	0.280287075192609	0.0549154263258253	-0.0383356898273191	-0.0383356898273191	0	0	NA	NA	NA	NA	-0.170024627053149	-0.170024627053149	-0.137089886789278	-0.137089886789278	NA	NA	NA	NA	0	0	NA	NA	2	1	0	2	0	0	NA	NA	Mapk10	NA	NA
786	18908	Apoe	App	Mapk10	Garnl3	Apoe*App*Mapk10*Garnl3	Astrocytes	Excitatory.neurons	0.769405181415382	0.742882256460716	0.0505431201296525	0.0505431201296525	0	0	1.40601541244102	1.40601541244102	0.280287075192609	0.0549154263258253	-0.0383356898273191	-0.0383356898273191	-0.110521771942276	-0.0487668668830821	NA	NA	NA	NA	-0.170024627053149	-0.170024627053149	-0.0042052937649363	-0.0042052937649363	NA	NA	NA	NA	0	0	NA	NA	2	2	0	2	0	0	NA	NA	Mapk10	NA	NA
787	18909	Apoe	App	Mapk10	Map3k12	Apoe*App*Mapk10*Map3k12	Astrocytes	Excitatory.neurons	0.270909009225134	0.25199959814602	0.103988859903652	0.0746588279887989	0	0	1.40601541244102	1.40601541244102	0.280287075192609	0.0549154263258253	-0.0383356898273191	-0.0383356898273191	0.166749745154765	0.00036605850635208	NA	NA	NA	NA	-0.170024627053149	-0.170024627053149	0.51692573989502	0.51692573989502	NA	NA	NA	NA	0	0	NA	NA	3	1	1	1	0	0	NA	NA	Mapk10	NA	NA
788	18910	Apoe	App	Mapk10	Cdk13	Apoe*App*Mapk10*Cdk13	Astrocytes	Excitatory.neurons	0.240032479792801	0.207397907798734	0.20988677288061	0.128272494658636	0	0	1.40601541244102	1.40601541244102	0.280287075192609	0.0549154263258253	-0.0383356898273191	-0.0383356898273191	-0.0392912951400485	-0.00790060833080994	NA	NA	NA	NA	-0.170024627053149	-0.170024627053149	0.0406145840724218	0.033550559733096	NA	NA	NA	NA	0	0	NA	NA	2	2	1	1	0	0	NA	NA	Mapk10	NA	NA
789	18911	Apoe	App	Mapk10	Tnk2	Apoe*App*Mapk10*Tnk2	Astrocytes	Excitatory.neurons	0.111519880009199	0	6.81403610905592	1.19252050849135	0	1	1.40601541244102	1.40601541244102	0.280287075192609	0.0549154263258253	-0.0383356898273191	-0.0383356898273191	NA	NA	NA	NA	NA	NA	-0.170024627053149	-0.170024627053149	-0.115989827149266	-0.113852081721492	NA	NA	NA	NA	0	0	0.0644513380589587	0.0412576168863752	2	1	0	2	1	0	NA	NA	Mapk10	NA	NA
790	18912	Apoe	App	Mapk10	Camkk2	Apoe*App*Mapk10*Camkk2	Astrocytes	Excitatory.neurons	0.798712145907786	0.78674915217832	0.0217445029655576	0.0217445029655576	0	0	1.40601541244102	1.40601541244102	0.280287075192609	0.0549154263258253	-0.0383356898273191	-0.0383356898273191	-0.184189673926202	-0.184189673926202	NA	NA	NA	NA	-0.170024627053149	-0.170024627053149	-0.0988547642081442	-0.0863762241053481	NA	NA	NA	NA	0	0	NA	NA	2	2	0	2	0	0	NA	NA	Mapk10	NA	NA
791	18913	Apoe	App	Mapk10	Nmt2	Apoe*App*Mapk10*Nmt2	Astrocytes	Excitatory.neurons	0.694487903492136	0.667633087587413	0.0568106733377194	0.0568106733377194	0	0	1.40601541244102	1.40601541244102	0.280287075192609	0.0549154263258253	-0.0383356898273191	-0.0383356898273191	0.0131890105919117	0.0131890105919117	NA	NA	NA	NA	-0.170024627053149	-0.170024627053149	-0.147268680180371	-0.147268680180371	NA	NA	NA	NA	0	0	NA	NA	3	1	0	2	0	0	NA	NA	Mapk10	NA	NA
792	18914	Apoe	App	Mapk10	Rps6ka3	Apoe*App*Mapk10*Rps6ka3	Astrocytes	Excitatory.neurons	0.164501508405777	0.138149764565645	0.250205898328569	0.0859802981915858	0	0	1.40601541244102	1.40601541244102	0.280287075192609	0.0549154263258253	-0.0383356898273191	-0.0383356898273191	0.0965961341618362	0.0965961341618362	NA	NA	NA	NA	-0.170024627053149	-0.170024627053149	0.023282898864877	0.023282898864877	NA	NA	NA	NA	0	0	NA	NA	3	1	1	1	0	0	NA	NA	Mapk10	NA	NA
793	18915	Apoe	App	Mapk10	Tyro3	Apoe*App*Mapk10*Tyro3	Astrocytes	Excitatory.neurons	0.614982511174472	0.28403572773787	1.11174662596478	1.11174662596478	0	0	1.40601541244102	1.40601541244102	0.280287075192609	0.0549154263258253	-0.0383356898273191	-0.0383356898273191	-0.0103338432663008	-0.00074566763737401	NA	NA	NA	NA	-0.170024627053149	-0.170024627053149	-0.433387424642873	-0.238597896549487	NA	NA	NA	NA	0	0	NA	NA	2	2	0	2	0	0	NA	NA	Mapk10	NA	NA
794	18916	Apoe	App	Mapk10	Fmnl1	Apoe*App*Mapk10*Fmnl1	Astrocytes	Excitatory.neurons	0.234759804855779	0.209276605383531	0.165029421468048	0.0977865639426733	0	0	1.40601541244102	1.40601541244102	0.280287075192609	0.0549154263258253	-0.0383356898273191	-0.0383356898273191	-0.0682074397368928	-0.0682074397368928	NA	NA	NA	NA	-0.170024627053149	-0.170024627053149	-0.0112879548114526	-0.0112879548114526	NA	NA	NA	NA	0	0	NA	NA	2	2	0	2	0	0	NA	NA	Mapk10	NA	NA
795	18917	Apoe	App	Mapk10	Cstf2	Apoe*App*Mapk10*Cstf2	Astrocytes	Excitatory.neurons	0.739501196094103	0.727798099224482	0.0229828693707996	0.0229828693707996	0	0	1.40601541244102	1.40601541244102	0.280287075192609	0.0549154263258253	-0.0383356898273191	-0.0383356898273191	0.0925427697748477	0.0666551069165864	NA	NA	NA	NA	-0.170024627053149	-0.170024627053149	0.00184201727749856	0.00184201727749856	NA	NA	NA	NA	0	0	NA	NA	3	1	1	1	0	0	NA	NA	Mapk10	NA	NA
796	18918	Apoe	App	Mapk10	Fam135b	Apoe*App*Mapk10*Fam135b	Astrocytes	Excitatory.neurons	0.710136079137957	0.677582352287724	0.0676017418018345	0.0676017418018345	0	0	1.40601541244102	1.40601541244102	0.280287075192609	0.0549154263258253	-0.0383356898273191	-0.0383356898273191	0.148157901172116	0.0413035634999486	NA	NA	NA	NA	-0.170024627053149	-0.170024627053149	-0.0302066798857775	-0.0302066798857775	NA	NA	NA	NA	0	0	NA	NA	3	1	0	2	0	0	NA	NA	Mapk10	NA	NA
797	18919	Apoe	App	Mapk10	Jakmip1	Apoe*App*Mapk10*Jakmip1	Astrocytes	Excitatory.neurons	0.762344591691678	0.737878459473543	0.0469974002784045	0.0469974002784045	0	0	1.40601541244102	1.40601541244102	0.280287075192609	0.0549154263258253	-0.0383356898273191	-0.0383356898273191	0.127160214429244	0.0395754598209938	NA	NA	NA	NA	-0.170024627053149	-0.170024627053149	0.0917816226775227	0.0917816226775227	NA	NA	NA	NA	0	0	NA	NA	3	1	1	1	0	0	NA	NA	Mapk10	NA	NA
798	18920	Apoe	App	Mapk10	Syt13	Apoe*App*Mapk10*Syt13	Astrocytes	Excitatory.neurons	0.263932244669388	0.254871447158889	0.0502042783377672	0.0348520180975401	0	0	1.40601541244102	1.40601541244102	0.280287075192609	0.0549154263258253	-0.0383356898273191	-0.0383356898273191	0.293268110547014	0.0989911892093319	NA	NA	NA	NA	-0.170024627053149	-0.170024627053149	0.0938091415072765	0.027837878586541	NA	NA	NA	NA	0	0	NA	NA	3	1	1	1	0	0	NA	NA	Mapk10	NA	NA
799	18921	Apoe	App	Mapk10	Camk1	Apoe*App*Mapk10*Camk1	Astrocytes	Excitatory.neurons	0.680552551142748	0.29376437140784	1.20926274603781	1.20926274603781	0	0	1.40601541244102	1.40601541244102	0.280287075192609	0.0549154263258253	-0.0383356898273191	-0.0383356898273191	-0.222360206771931	-0.119152848884188	NA	NA	NA	NA	-0.170024627053149	-0.170024627053149	-0.2735756721049	-0.00997832658717882	NA	NA	NA	NA	0	0	NA	NA	2	2	0	2	0	0	NA	NA	Mapk10	NA	NA
800	18922	Apoe	App	Mapk10	Csnk1a1	Apoe*App*Mapk10*Csnk1a1	Astrocytes	Excitatory.neurons	0.889167245130024	0.88203121764825	0.0116119737919005	0.0116119737919005	0	0	1.40601541244102	1.40601541244102	0.280287075192609	0.0549154263258253	-0.0383356898273191	-0.0383356898273191	0.0480862966899283	0.0192886201185641	NA	NA	NA	NA	-0.170024627053149	-0.170024627053149	0.125724505593046	0.0964306090658353	NA	NA	NA	NA	0	0	NA	NA	3	1	1	1	0	0	NA	NA	Mapk10	NA	NA
801	18923	Apoe	App	Mapk11	Asap1	Apoe*App*Mapk11*Asap1	Astrocytes	Excitatory.neurons	0.233487625591793	0.200043462723121	0.222004365509727	0.130546950690522	0	0	1.40601541244102	1.40601541244102	0.280287075192609	0.0549154263258253	NA	NA	-0.245532406284362	-0.245532406284362	NA	NA	NA	NA	NA	NA	-0.122221177938829	-0.122221177938829	NA	NA	NA	NA	NA	NA	NA	NA	2	1	0	1	0	0	NA	NA	Mapk11	NA	NA
802	18924	Apoe	App	Mapk11	Syt7	Apoe*App*Mapk11*Syt7	Astrocytes	Excitatory.neurons	0.151798883697221	0.145335370669162	0.0623554785953394	0.0187399967584643	0	0	1.40601541244102	1.40601541244102	0.280287075192609	0.0549154263258253	NA	NA	-0.0746332909560225	-0.0746332909560225	NA	NA	NA	NA	NA	NA	0.00943299253508555	0.00943299253508555	NA	NA	NA	NA	NA	NA	NA	NA	2	1	1	0	0	0	NA	NA	Mapk11	NA	NA
803	18925	Apoe	App	Mapk11	Srcin1	Apoe*App*Mapk11*Srcin1	Astrocytes	Excitatory.neurons	0.169197478299319	0.148386269493555	0.188162109630357	0.067711488101179	0	0	1.40601541244102	1.40601541244102	0.280287075192609	0.0549154263258253	NA	NA	-0.0615773451699592	-0.0615773451699592	NA	NA	NA	NA	NA	NA	0.0854329299410655	0.0854329299410655	NA	NA	NA	NA	NA	NA	-0.029451252391326	-0.0189026419793071	2	1	1	0	0	1	NA	NA	Mapk11	NA	NA
804	18926	Apoe	App	Mapk11	Dgkh	Apoe*App*Mapk11*Dgkh	Astrocytes	Excitatory.neurons	0.127710265857803	0.109137174679126	0.224825621698056	0.0501311102102229	0	0	1.40601541244102	1.40601541244102	0.280287075192609	0.0549154263258253	NA	NA	0.0197378322799507	0.0197378322799507	NA	NA	NA	NA	NA	NA	-0.0823192513139163	-0.0186746413860026	NA	NA	NA	NA	NA	NA	NA	NA	3	0	0	1	0	0	NA	NA	Mapk11	NA	NA
805	18927	Apoe	App	Mapk11	Wnk2	Apoe*App*Mapk11*Wnk2	Astrocytes	Excitatory.neurons	0.101330816488077	0.0823001322467529	0.296849980842103	0.0436288712810809	0	0	1.40601541244102	1.40601541244102	0.280287075192609	0.0549154263258253	NA	NA	-0.0745055362633006	-0.0745055362633006	NA	NA	NA	NA	NA	NA	0.126574505061363	0.0902727471083453	NA	NA	NA	NA	NA	NA	NA	NA	2	1	1	0	0	0	NA	NA	Mapk11	NA	NA
806	18928	Apoe	App	Mapk11	Pclo	Apoe*App*Mapk11*Pclo	Astrocytes	Excitatory.neurons	0.284015178255285	0.279511561273971	0.022978518209366	0.0175057360530208	0	0	1.40601541244102	1.40601541244102	0.280287075192609	0.0549154263258253	NA	NA	-0.0190919415985818	-0.0190919415985818	NA	NA	NA	NA	NA	NA	0.0210703658367088	0.0210703658367088	NA	NA	NA	NA	NA	NA	NA	NA	2	1	1	0	0	0	NA	NA	Mapk11	NA	NA
807	18929	Apoe	App	Mapk11	Arhgap32	Apoe*App*Mapk11*Arhgap32	Astrocytes	Excitatory.neurons	0.247132879663171	0.214582700194467	0.202871505763761	0.129040089365159	0	0	1.40601541244102	1.40601541244102	0.280287075192609	0.0549154263258253	NA	NA	-0.0306677972031637	-0.0306677972031637	NA	NA	NA	NA	NA	NA	0.0998881422407714	0.0998881422407714	NA	NA	NA	NA	NA	NA	NA	NA	2	1	1	0	0	0	NA	NA	Mapk11	NA	NA
808	18930	Apoe	App	Mapk11	Raph1	Apoe*App*Mapk11*Raph1	Astrocytes	Excitatory.neurons	0.168913545680649	0.152356290152406	0.147913527969998	0.0530821403163906	0	0	1.40601541244102	1.40601541244102	0.280287075192609	0.0549154263258253	NA	NA	-0.148167104601353	-0.0899266084270841	NA	NA	NA	NA	NA	NA	-0.0210113827716856	-0.0210113827716856	NA	NA	NA	NA	NA	NA	NA	NA	2	1	0	1	0	0	NA	NA	Mapk11	NA	NA
809	18931	Apoe	App	Mapk11	Atxn2	Apoe*App*Mapk11*Atxn2	Astrocytes	Excitatory.neurons	0.14690077116961	0.130115015902125	0.173796655639605	0.0494052797832253	0	0	1.40601541244102	1.40601541244102	0.280287075192609	0.0549154263258253	NA	NA	0.00430244092839193	0.00068690153465663	NA	NA	NA	NA	NA	NA	0.0979544432813367	0.0778416544204183	NA	NA	NA	NA	NA	NA	NA	NA	3	0	1	0	0	0	NA	NA	Mapk11	NA	NA
810	18932	Apoe	App	Mapk11	Pcdh1	Apoe*App*Mapk11*Pcdh1	Astrocytes	Excitatory.neurons	0.0905710949793174	0.104795460590516	-0.208313547388666	-0.0325599343072637	0	0	1.40601541244102	1.40601541244102	0.280287075192609	0.0549154263258253	NA	NA	-0.218767836250546	-0.218767836250546	NA	NA	NA	NA	NA	NA	0.0099170956399916	0.0099170956399916	NA	NA	NA	NA	NA	NA	0.631617320233402	0.508120815845454	2	1	1	0	1	0	NA	NA	Mapk11	NA	NA
811	18933	Apoe	App	Mapk11	Rtn4	Apoe*App*Mapk11*Rtn4	Astrocytes	Excitatory.neurons	0.283164349584253	0.337296201330536	-0.251561407753829	-0.233617063081785	0	0	1.40601541244102	1.40601541244102	0.280287075192609	0.0549154263258253	NA	NA	-0.0778646996999114	-0.0778646996999114	NA	NA	NA	NA	NA	NA	-0.124029323396573	-0.124029323396573	NA	NA	NA	NA	NA	NA	NA	NA	2	1	0	1	0	0	NA	NA	Mapk11	NA	NA
812	18934	Apoe	App	Mapk11	Camk2g	Apoe*App*Mapk11*Camk2g	Astrocytes	Excitatory.neurons	0.104505590974395	0.106899482039203	-0.0323684867713871	-0.00524604204556736	0	0	1.40601541244102	1.40601541244102	0.280287075192609	0.0549154263258253	NA	NA	0.0226185313232461	0.0226185313232461	NA	NA	NA	NA	NA	NA	0.227250220098328	0.227250220098328	NA	NA	NA	NA	NA	NA	NA	NA	3	0	1	0	0	0	NA	NA	Mapk11	NA	NA
813	18935	Apoe	App	Mapk11	Plekha5	Apoe*App*Mapk11*Plekha5	Astrocytes	Excitatory.neurons	0.143416560038614	0.137425743695675	0.0611239106665963	0.0166770743404027	0	0	1.40601541244102	1.40601541244102	0.280287075192609	0.0549154263258253	NA	NA	-0.0219773718906995	-0.0219773718906995	NA	NA	NA	NA	NA	NA	-0.0115773080669776	-0.00510153870307128	NA	NA	NA	NA	NA	NA	NA	NA	2	1	0	1	0	0	NA	NA	Mapk11	NA	NA
814	18936	Apoe	App	Mapk11	Nedd4l	Apoe*App*Mapk11*Nedd4l	Astrocytes	Excitatory.neurons	0.153162043516889	0.150199931403826	0.0279901156830207	0.00853976875190464	0	0	1.40601541244102	1.40601541244102	0.280287075192609	0.0549154263258253	NA	NA	-0.0319906429943919	-0.0319906429943919	NA	NA	NA	NA	NA	NA	0.0309571877532259	0.0175805535125772	NA	NA	NA	NA	NA	NA	NA	NA	2	1	1	0	0	0	NA	NA	Mapk11	NA	NA
815	18937	Apoe	App	Mapk11	Arfgef3	Apoe*App*Mapk11*Arfgef3	Astrocytes	Excitatory.neurons	0.163042893391146	0.163785213051503	-0.00651369327017384	-0.00222231832257761	0	0	1.40601541244102	1.40601541244102	0.280287075192609	0.0549154263258253	NA	NA	0.540781360372942	0.540781360372942	NA	NA	NA	NA	NA	NA	0.394138757192752	0.394138757192752	NA	NA	NA	NA	NA	NA	NA	NA	3	0	1	0	0	0	NA	NA	Mapk11	NA	NA
816	18938	Apoe	App	Mapk11	Mcf2l	Apoe*App*Mapk11*Mcf2l	Astrocytes	Excitatory.neurons	0.236198231158844	0.187361349772739	0.332590285468346	0.198764453753793	0	0	1.40601541244102	1.40601541244102	0.280287075192609	0.0549154263258253	NA	NA	0.12909953121276	0.0189283812591335	NA	NA	NA	NA	NA	NA	0.206565743089926	0.144715826934156	NA	NA	NA	NA	NA	NA	NA	NA	3	0	1	0	0	0	NA	NA	Mapk11	NA	NA
817	18939	Apoe	App	Mapk11	Tnrc6c	Apoe*App*Mapk11*Tnrc6c	Astrocytes	Excitatory.neurons	0.14038533824476	0.129814246767023	0.112112848487276	0.0294853901306102	0	0	1.40601541244102	1.40601541244102	0.280287075192609	0.0549154263258253	NA	NA	NA	NA	NA	NA	NA	NA	NA	NA	0.0157090720634423	0.00449099126823363	NA	NA	NA	NA	NA	NA	NA	NA	2	0	1	0	0	0	NA	NA	Mapk11	NA	NA
818	18940	Apoe	App	Mapk11	Bcl11a	Apoe*App*Mapk11*Bcl11a	Astrocytes	Excitatory.neurons	0.192437477845384	0.173771480522007	0.146397556236188	0.0646576744439581	0	0	1.40601541244102	1.40601541244102	0.280287075192609	0.0549154263258253	NA	NA	-0.0922947815537301	-0.0034103207075435	NA	NA	NA	NA	NA	NA	-0.116590162547317	-0.113159756592512	NA	NA	NA	NA	NA	NA	NA	NA	2	1	0	1	0	0	NA	NA	Mapk11	NA	NA
819	18941	Apoe	App	Mapk11	Gramd1b	Apoe*App*Mapk11*Gramd1b	Astrocytes	Excitatory.neurons	0.121182682483802	0.110580886073732	0.13094990669769	0.026605587825711	0	0	1.40601541244102	1.40601541244102	0.280287075192609	0.0549154263258253	NA	NA	0.0738250560484206	0.0537845848136706	NA	NA	NA	NA	NA	NA	0.074575262648243	0.0371873467818789	NA	NA	NA	NA	NA	NA	NA	NA	3	0	1	0	0	0	NA	NA	Mapk11	NA	NA
820	18942	Apoe	App	Mapk11	Chd5	Apoe*App*Mapk11*Chd5	Astrocytes	Excitatory.neurons	0.102592660926762	0.0197682281047749	2.31847175892407	0.348572118863549	0	0	1.40601541244102	1.40601541244102	0.280287075192609	0.0549154263258253	NA	NA	NA	NA	NA	NA	NA	NA	NA	NA	-0.083499091879011	-0.0623468354106175	NA	NA	NA	NA	NA	NA	NA	NA	2	0	0	1	0	0	NA	NA	Mapk11	NA	NA
821	18943	Apoe	App	Mapk11	Garnl3	Apoe*App*Mapk11*Garnl3	Astrocytes	Excitatory.neurons	0.136198433359169	0.129813848308346	0.0687487312395549	0.0171573771449952	0	0	1.40601541244102	1.40601541244102	0.280287075192609	0.0549154263258253	NA	NA	-0.110521771942276	-0.0487668668830821	NA	NA	NA	NA	NA	NA	-0.0042052937649363	-0.0042052937649363	NA	NA	NA	NA	NA	NA	NA	NA	2	1	0	1	0	0	NA	NA	Mapk11	NA	NA
822	18944	Apoe	App	Mapk11	Pkn2	Apoe*App*Mapk11*Pkn2	Astrocytes	Excitatory.neurons	0.132909917772228	0.131668880868526	0.0134328065886826	0.00321258426259409	0	0	1.40601541244102	1.40601541244102	0.280287075192609	0.0549154263258253	NA	NA	-0.0639470536691048	-0.00961827446011333	NA	NA	NA	NA	NA	NA	0.0283848244496888	0.00329089493651583	NA	NA	NA	NA	NA	NA	NA	NA	2	1	1	0	0	0	NA	NA	Mapk11	NA	NA
823	18945	Apoe	App	Mapk9	Bsn	Apoe*App*Mapk9*Bsn	Astrocytes	Excitatory.neurons	0.124472332499339	0.118435262253115	0.0711404321724572	0.0151586233299102	0	0	1.40601541244102	1.40601541244102	0.280287075192609	0.0549154263258253	-0.0131858830829799	-0.00491814122312008	-0.0667703501716875	-0.0667703501716875	NA	NA	NA	NA	-0.160550804228788	-0.0115894900902961	0.0786212519700168	0.0786212519700168	NA	NA	NA	NA	0	0	NA	NA	2	2	1	1	0	0	NA	NA	Mapk9	NA	NA
824	18946	Apoe	App	Mapk9	Gsk3b	Apoe*App*Mapk9*Gsk3b	Astrocytes	Excitatory.neurons	0.125079452082488	0.115780032806253	0.110539548710098	0.0237577337963795	0	0	1.40601541244102	1.40601541244102	0.280287075192609	0.0549154263258253	-0.0131858830829799	-0.00491814122312008	0.026866055922372	0.0157461666868615	NA	NA	NA	NA	-0.160550804228788	-0.0115894900902961	0.140621367492559	0.0744183310329921	NA	NA	NA	NA	0	0	NA	NA	3	1	1	1	0	0	NA	NA	Mapk9	NA	NA
825	18947	Apoe	App	Mapk9	Map2	Apoe*App*Mapk9*Map2	Astrocytes	Excitatory.neurons	0.338331781296798	0.332759771627893	0.0238864811731687	0.0222552667572521	0	0	1.40601541244102	1.40601541244102	0.280287075192609	0.0549154263258253	-0.0131858830829799	-0.00491814122312008	0	0	NA	NA	NA	NA	-0.160550804228788	-0.0115894900902961	0.0428830570408077	0.0428830570408077	NA	NA	NA	NA	0	0	NA	NA	2	1	1	1	0	0	NA	NA	Mapk9	NA	NA
826	18948	Apoe	App	Mapk9	Map1b	Apoe*App*Mapk9*Map1b	Astrocytes	Excitatory.neurons	0.307717707499521	0.302584315018942	0.0241909813259732	0.0202836362155842	0	0	1.40601541244102	1.40601541244102	0.280287075192609	0.0549154263258253	-0.0131858830829799	-0.00491814122312008	0	0	NA	NA	NA	NA	-0.160550804228788	-0.0115894900902961	-0.0400832535336423	-0.0400832535336423	NA	NA	NA	NA	0	0	NA	NA	2	1	0	2	0	0	NA	NA	Mapk9	NA	NA
827	18949	Apoe	App	Mapk9	Ank2	Apoe*App*Mapk9*Ank2	Astrocytes	Excitatory.neurons	0.392413998102103	0.381631892026274	0.0400911651656397	0.0400911651656397	0	0	1.40601541244102	1.40601541244102	0.280287075192609	0.0549154263258253	-0.0131858830829799	-0.00491814122312008	-0.06739989301527	-0.06739989301527	NA	NA	NA	NA	-0.160550804228788	-0.0115894900902961	-0.0523403656363144	-0.0523403656363144	NA	NA	NA	NA	0	0	0.00928613345746352	0.00880348001918163	2	2	0	2	1	0	NA	NA	Mapk9	NA	NA
828	18950	Apoe	App	Mapk9	Syt7	Apoe*App*Mapk9*Syt7	Astrocytes	Excitatory.neurons	0.128136466630783	0.112317646166552	0.188523918930236	0.0422842204906394	0	0	1.40601541244102	1.40601541244102	0.280287075192609	0.0549154263258253	-0.0131858830829799	-0.00491814122312008	-0.0746332909560225	-0.0746332909560225	NA	NA	NA	NA	-0.160550804228788	-0.0115894900902961	0.00943299253508555	0.00943299253508555	NA	NA	NA	NA	0	0	NA	NA	2	2	1	1	0	0	NA	NA	Mapk9	NA	NA
829	18951	Apoe	App	Mapk9	Mapt	Apoe*App*Mapk9*Mapt	Astrocytes	Excitatory.neurons	0.286025244516985	0.281201135728646	0.0244538366358265	0.0187920544167734	0	0	1.40601541244102	1.40601541244102	0.280287075192609	0.0549154263258253	-0.0131858830829799	-0.00491814122312008	-0.0587333959517556	-0.0587333959517556	NA	NA	NA	NA	-0.160550804228788	-0.0115894900902961	-0.0877956564046594	-0.0877956564046594	NA	NA	NA	NA	0	0	0.224403999268367	0.173750332867618	2	2	0	2	1	0	NA	NA	Mapk9	NA	NA
830	18952	Apoe	App	Mapk9	Srcin1	Apoe*App*Mapk9*Srcin1	Astrocytes	Excitatory.neurons	0.143375731086823	0.114785150595457	0.318378011973358	0.0868239812598513	0	0	1.40601541244102	1.40601541244102	0.280287075192609	0.0549154263258253	-0.0131858830829799	-0.00491814122312008	-0.0615773451699592	-0.0615773451699592	NA	NA	NA	NA	-0.160550804228788	-0.0115894900902961	0.0854329299410655	0.0854329299410655	NA	NA	NA	NA	0	0	-0.029451252391326	-0.0189026419793071	2	2	1	1	0	1	NA	NA	Mapk9	NA	NA
831	18953	Apoe	App	Mapk9	Prkcb	Apoe*App*Mapk9*Prkcb	Astrocytes	Excitatory.neurons	0.197930902229669	0.15923960220146	0.312036659283965	0.143921419472098	0	0	1.40601541244102	1.40601541244102	0.280287075192609	0.0549154263258253	-0.0131858830829799	-0.00491814122312008	0.00260852401520479	0.00260852401520479	NA	NA	NA	NA	-0.160550804228788	-0.0115894900902961	-0.18076736846701	-0.18076736846701	NA	NA	NA	NA	0	0	-0.0213780854392554	-0.0184165647584133	3	1	0	2	0	1	NA	NA	Mapk9	NA	NA
832	18954	Apoe	App	Mapk9	Dgkh	Apoe*App*Mapk9*Dgkh	Astrocytes	Excitatory.neurons	0.107230410233658	0.0833972571062525	0.358837902440692	0.0584859318792143	0	0	1.40601541244102	1.40601541244102	0.280287075192609	0.0549154263258253	-0.0131858830829799	-0.00491814122312008	0.0197378322799507	0.0197378322799507	NA	NA	NA	NA	-0.160550804228788	-0.0115894900902961	-0.0823192513139163	-0.0186746413860026	NA	NA	NA	NA	0	0	NA	NA	3	1	0	2	0	0	NA	NA	Mapk9	NA	NA
833	18955	Apoe	App	Mapk9	Sptbn1	Apoe*App*Mapk9*Sptbn1	Astrocytes	Excitatory.neurons	0.276385173650583	0.259970676065859	0.0880029694182682	0.0648058207159905	0	0	1.40601541244102	1.40601541244102	0.280287075192609	0.0549154263258253	-0.0131858830829799	-0.00491814122312008	-0.0121341179031927	-0.0121341179031927	NA	NA	NA	NA	-0.160550804228788	-0.0115894900902961	0.0972741525430889	0.0972741525430889	NA	NA	NA	NA	0	0	-0.0298691423736004	-0.0160957183179625	2	2	1	1	0	1	NA	NA	Mapk9	NA	NA
834	18956	Apoe	App	Mapk9	Pclo	Apoe*App*Mapk9*Pclo	Astrocytes	Excitatory.neurons	0.246978807870486	0.225490399177924	0.130766937573216	0.0831062268725059	0	0	1.40601541244102	1.40601541244102	0.280287075192609	0.0549154263258253	-0.0131858830829799	-0.00491814122312008	-0.0190919415985818	-0.0190919415985818	NA	NA	NA	NA	-0.160550804228788	-0.0115894900902961	0.0210703658367088	0.0210703658367088	NA	NA	NA	NA	0	0	NA	NA	2	2	1	1	0	0	NA	NA	Mapk9	NA	NA
835	18957	Apoe	App	Mapk9	Trio	Apoe*App*Mapk9*Trio	Astrocytes	Excitatory.neurons	0.117651406139473	0.0963306300078744	0.285763399460415	0.0550707997608196	0	0	1.40601541244102	1.40601541244102	0.280287075192609	0.0549154263258253	-0.0131858830829799	-0.00491814122312008	-0.0426300006125516	-0.0426300006125516	NA	NA	NA	NA	-0.160550804228788	-0.0115894900902961	0.0684716823147198	0.0288615302405399	NA	NA	NA	NA	0	0	NA	NA	2	2	1	1	0	0	NA	NA	Mapk9	NA	NA
836	18958	Apoe	App	Mapk9	Arhgap32	Apoe*App*Mapk9*Arhgap32	Astrocytes	Excitatory.neurons	0.213111788600878	0.169510759291228	0.328501453336924	0.1693352548469	0	0	1.40601541244102	1.40601541244102	0.280287075192609	0.0549154263258253	-0.0131858830829799	-0.00491814122312008	-0.0306677972031637	-0.0306677972031637	NA	NA	NA	NA	-0.160550804228788	-0.0115894900902961	0.0998881422407714	0.0998881422407714	NA	NA	NA	NA	0	0	NA	NA	2	2	1	1	0	0	NA	NA	Mapk9	NA	NA
837	18959	Apoe	App	Mapk9	Raph1	Apoe*App*Mapk9*Raph1	Astrocytes	Excitatory.neurons	0.143126090446107	0.118003100359642	0.276332363014276	0.0751328491080639	0	0	1.40601541244102	1.40601541244102	0.280287075192609	0.0549154263258253	-0.0131858830829799	-0.00491814122312008	-0.148167104601353	-0.0899266084270841	NA	NA	NA	NA	-0.160550804228788	-0.0115894900902961	-0.0210113827716856	-0.0210113827716856	NA	NA	NA	NA	0	0	NA	NA	2	2	0	2	0	0	NA	NA	Mapk9	NA	NA
838	18960	Apoe	App	Mapk9	Cnksr2	Apoe*App*Mapk9*Cnksr2	Astrocytes	Excitatory.neurons	0.225715258254556	0.221207401951124	0.0289746145996678	0.0162386520681134	0	0	1.40601541244102	1.40601541244102	0.280287075192609	0.0549154263258253	-0.0131858830829799	-0.00491814122312008	-0.062639733049924	-0.062639733049924	NA	NA	NA	NA	-0.160550804228788	-0.0115894900902961	0.215400990203881	0.215400990203881	NA	NA	NA	NA	0	0	NA	NA	2	2	1	1	0	0	NA	NA	Mapk9	NA	NA
839	18961	Apoe	App	Mapk9	Mycbp2	Apoe*App*Mapk9*Mycbp2	Astrocytes	Excitatory.neurons	0.328301711781354	0.310795753581811	0.0788087316194662	0.0710788314436824	0	0	1.40601541244102	1.40601541244102	0.280287075192609	0.0549154263258253	-0.0131858830829799	-0.00491814122312008	0.0254551992897015	0.0254551992897015	NA	NA	NA	NA	-0.160550804228788	-0.0115894900902961	0.04653919200145	0.0328022859632292	NA	NA	NA	NA	0	0	NA	NA	3	1	1	1	0	0	NA	NA	Mapk9	NA	NA
840	18962	Apoe	App	Mapk9	Srrm2	Apoe*App*Mapk9*Srrm2	Astrocytes	Excitatory.neurons	0.375949650175851	0.353238006286403	0.0896528255480617	0.0896528255480617	0	0	1.40601541244102	1.40601541244102	0.280287075192609	0.0549154263258253	-0.0131858830829799	-0.00491814122312008	0.0481617008947143	0.0481617008947143	NA	NA	NA	NA	-0.160550804228788	-0.0115894900902961	-0.0207817802096738	-0.0207817802096738	NA	NA	NA	NA	0	0	NA	NA	3	1	0	2	0	0	NA	NA	Mapk9	NA	NA
841	18963	Apoe	App	Mapk9	Igsf9b	Apoe*App*Mapk9*Igsf9b	Astrocytes	Excitatory.neurons	0.171599417432016	0.147822528882392	0.213834655659634	0.0787345227974779	0	0	1.40601541244102	1.40601541244102	0.280287075192609	0.0549154263258253	-0.0131858830829799	-0.00491814122312008	-0.308419051862496	-0.0512268419030557	NA	NA	NA	NA	-0.160550804228788	-0.0115894900902961	-0.241386759506771	-0.241386759506771	NA	NA	NA	NA	0	0	NA	NA	2	2	0	2	0	0	NA	NA	Mapk9	NA	NA
842	18964	Apoe	App	Mapk9	Mical3	Apoe*App*Mapk9*Mical3	Astrocytes	Excitatory.neurons	0.143737638528125	0.120307523492775	0.254771109390684	0.0697789174598542	0	0	1.40601541244102	1.40601541244102	0.280287075192609	0.0549154263258253	-0.0131858830829799	-0.00491814122312008	-0.0669315909918395	-0.0669315909918395	NA	NA	NA	NA	-0.160550804228788	-0.0115894900902961	-0.0926405750591754	-0.0926405750591754	NA	NA	NA	NA	0	0	NA	NA	2	2	0	2	0	0	NA	NA	Mapk9	NA	NA
843	18965	Apoe	App	Mapk9	Sorbs2	Apoe*App*Mapk9*Sorbs2	Astrocytes	Excitatory.neurons	0.343523232698504	0.330620807004585	0.0550667441931531	0.0521392104877025	0	0	1.40601541244102	1.40601541244102	0.280287075192609	0.0549154263258253	-0.0131858830829799	-0.00491814122312008	-0.0873296838906183	-0.0873296838906183	NA	NA	NA	NA	-0.160550804228788	-0.0115894900902961	-0.0248588031666113	-0.0248588031666113	NA	NA	NA	NA	0	0	NA	NA	2	2	0	2	0	0	NA	NA	Mapk9	NA	NA
844	18966	Apoe	App	Mapk9	Mark3	Apoe*App*Mapk9*Mark3	Astrocytes	Excitatory.neurons	0.10640747323021	0.0819047146510928	0.373568324298155	0.0600385283433951	0	0	1.40601541244102	1.40601541244102	0.280287075192609	0.0549154263258253	-0.0131858830829799	-0.00491814122312008	-0.0515221895090548	-0.0453321766143476	NA	NA	NA	NA	-0.160550804228788	-0.0115894900902961	0.517477049492622	0.369155117361994	NA	NA	NA	NA	0	0	NA	NA	2	2	1	1	0	0	NA	NA	Mapk9	NA	NA
845	18967	Apoe	App	Mapk9	Ank3	Apoe*App*Mapk9*Ank3	Astrocytes	Excitatory.neurons	0.32583967585509	0.30677793880086	0.0866933018304318	0.0775461934525435	0	0	1.40601541244102	1.40601541244102	0.280287075192609	0.0549154263258253	-0.0131858830829799	-0.00491814122312008	-0.0433538482184837	-0.0433538482184837	NA	NA	NA	NA	-0.160550804228788	-0.0115894900902961	0.00412122690669944	0.00304112002590011	NA	NA	NA	NA	0	0	NA	NA	2	2	1	1	0	0	NA	NA	Mapk9	NA	NA
846	18968	Apoe	App	Mapk9	Slc6a17	Apoe*App*Mapk9*Slc6a17	Astrocytes	Excitatory.neurons	0.140296008330532	0.125275587655188	0.162144953799519	0.0425969116347758	0	0	1.40601541244102	1.40601541244102	0.280287075192609	0.0549154263258253	-0.0131858830829799	-0.00491814122312008	-0.0461133629321772	-0.0461133629321772	NA	NA	NA	NA	-0.160550804228788	-0.0115894900902961	0.0849130460893299	0.0849130460893299	NA	NA	NA	NA	0	0	-0.128011831535616	-0.128011831535616	2	2	1	1	0	1	NA	NA	Mapk9	NA	NA
847	18969	Apoe	App	Mapk9	Sipa1l1	Apoe*App*Mapk9*Sipa1l1	Astrocytes	Excitatory.neurons	0.207757625122342	0.185243017269692	0.164642558477147	0.0817183117096495	0	0	1.40601541244102	1.40601541244102	0.280287075192609	0.0549154263258253	-0.0131858830829799	-0.00491814122312008	-0.108334218189873	-0.108334218189873	NA	NA	NA	NA	-0.160550804228788	-0.0115894900902961	0.145603101357444	0.131606217085082	NA	NA	NA	NA	0	0	NA	NA	2	2	1	1	0	0	NA	NA	Mapk9	NA	NA
848	18970	Apoe	App	Mapk9	Add2	Apoe*App*Mapk9*Add2	Astrocytes	Excitatory.neurons	0.205316019926408	0.193461875030094	0.0853685100245599	0.0416264937984379	0	0	1.40601541244102	1.40601541244102	0.280287075192609	0.0549154263258253	-0.0131858830829799	-0.00491814122312008	0.028589048854479	0.028589048854479	NA	NA	NA	NA	-0.160550804228788	-0.0115894900902961	-0.0697288755612792	-0.0697288755612792	NA	NA	NA	NA	0	0	NA	NA	3	1	0	2	0	0	NA	NA	Mapk9	NA	NA
849	18971	Apoe	App	Mapk9	Dmxl2	Apoe*App*Mapk9*Dmxl2	Astrocytes	Excitatory.neurons	0.140032296117455	0.123520133806771	0.179646542563353	0.0470417750253283	0	0	1.40601541244102	1.40601541244102	0.280287075192609	0.0549154263258253	-0.0131858830829799	-0.00491814122312008	0	0	NA	NA	NA	NA	-0.160550804228788	-0.0115894900902961	-0.0938562637608501	-0.0938562637608501	NA	NA	NA	NA	0	0	NA	NA	2	1	0	2	0	0	NA	NA	Mapk9	NA	NA
850	18972	Apoe	App	Mapk9	Oxr1	Apoe*App*Mapk9*Oxr1	Astrocytes	Excitatory.neurons	0.21636123766802	0.204663345099711	0.0798099969009306	0.0420669020821611	0	0	1.40601541244102	1.40601541244102	0.280287075192609	0.0549154263258253	-0.0131858830829799	-0.00491814122312008	-0.110215541489357	-0.110215541489357	NA	NA	NA	NA	-0.160550804228788	-0.0115894900902961	0.109853404550936	0.109853404550936	NA	NA	NA	NA	0	0	NA	NA	2	2	1	1	0	0	NA	NA	Mapk9	NA	NA
851	18973	Apoe	App	Mapk9	Eif4g3	Apoe*App*Mapk9*Eif4g3	Astrocytes	Excitatory.neurons	0.192100638998554	0.138861897966834	0.465349950160789	0.20496794476786	0	0	1.40601541244102	1.40601541244102	0.280287075192609	0.0549154263258253	-0.0131858830829799	-0.00491814122312008	-0.0365367670467461	-0.0365367670467461	NA	NA	NA	NA	-0.160550804228788	-0.0115894900902961	-0.0451510541638448	-0.0197075838540829	NA	NA	NA	NA	0	0	NA	NA	2	2	0	2	0	0	NA	NA	Mapk9	NA	NA
852	18974	Apoe	App	Mapk9	Kcnb1	Apoe*App*Mapk9*Kcnb1	Astrocytes	Excitatory.neurons	0.121139624699217	0.101449961281113	0.253611878191808	0.0514946603058225	0	0	1.40601541244102	1.40601541244102	0.280287075192609	0.0549154263258253	-0.0131858830829799	-0.00491814122312008	0	0	NA	NA	NA	NA	-0.160550804228788	-0.0115894900902961	-0.0240974330538437	-0.0240974330538437	NA	NA	NA	NA	0	0	NA	NA	2	1	0	2	0	0	NA	NA	Mapk9	NA	NA
853	18975	Apoe	App	Mapk9	Trim9	Apoe*App*Mapk9*Trim9	Astrocytes	Excitatory.neurons	0.256269291657919	0.224110645640496	0.192644978991287	0.128656445331495	0	0	1.40601541244102	1.40601541244102	0.280287075192609	0.0549154263258253	-0.0131858830829799	-0.00491814122312008	-0.0635669853101002	-0.0343633252390985	NA	NA	NA	NA	-0.160550804228788	-0.0115894900902961	-0.124163999182859	-0.101077465563552	NA	NA	NA	NA	0	0	NA	NA	2	2	0	2	0	0	NA	NA	Mapk9	NA	NA
854	18976	Apoe	App	Mapk9	Dst	Apoe*App*Mapk9*Dst	Astrocytes	Excitatory.neurons	0.282318108310007	0.251749646103916	0.16471374259433	0.124557392636738	0	0	1.40601541244102	1.40601541244102	0.280287075192609	0.0549154263258253	-0.0131858830829799	-0.00491814122312008	0.0928997084080893	0.0928997084080893	NA	NA	NA	NA	-0.160550804228788	-0.0115894900902961	0.0324213292749899	0.0276949331782304	NA	NA	NA	NA	0	0	-0.476514484558862	-0.039727322888942	3	1	1	1	0	1	NA	NA	Mapk9	NA	NA
855	18977	Apoe	App	Mapk9	Gramd1b	Apoe*App*Mapk9*Gramd1b	Astrocytes	Excitatory.neurons	0.101603418762811	0.0845382797364599	0.262436704057452	0.038761634451965	0	0	1.40601541244102	1.40601541244102	0.280287075192609	0.0549154263258253	-0.0131858830829799	-0.00491814122312008	0.0738250560484206	0.0537845848136706	NA	NA	NA	NA	-0.160550804228788	-0.0115894900902961	0.074575262648243	0.0371873467818789	NA	NA	NA	NA	0	0	NA	NA	3	1	1	1	0	0	NA	NA	Mapk9	NA	NA
856	18978	Apoe	App	Mapk9	Dgkz	Apoe*App*Mapk9*Dgkz	Astrocytes	Excitatory.neurons	0.135056052902135	0.116058178192148	0.216975410156034	0.0533622092333598	0	0	1.40601541244102	1.40601541244102	0.280287075192609	0.0549154263258253	-0.0131858830829799	-0.00491814122312008	-0.043325660168781	-0.043325660168781	NA	NA	NA	NA	-0.160550804228788	-0.0115894900902961	0.110347862995322	0.072950086566785	NA	NA	NA	NA	0	0	NA	NA	2	2	1	1	0	0	NA	NA	Mapk9	NA	NA
857	18979	Apoe	App	Mapk9	Afdn	Apoe*App*Mapk9*Afdn	Astrocytes	Excitatory.neurons	0.138774142934518	0.12863157962215	0.108680281903003	0.0280183976859702	0	0	1.40601541244102	1.40601541244102	0.280287075192609	0.0549154263258253	-0.0131858830829799	-0.00491814122312008	-0.0196202928242907	-0.0196202928242907	NA	NA	NA	NA	-0.160550804228788	-0.0115894900902961	0.00799103088471948	0.00799103088471948	NA	NA	NA	NA	0	0	NA	NA	2	2	1	1	0	0	NA	NA	Mapk9	NA	NA
858	18980	Apoe	App	Mapk9	Cacna1e	Apoe*App*Mapk9*Cacna1e	Astrocytes	Excitatory.neurons	0.23988129973873	0.211697179254118	0.179521496935697	0.109619147815627	0	0	1.40601541244102	1.40601541244102	0.280287075192609	0.0549154263258253	-0.0131858830829799	-0.00491814122312008	-0.192298803978222	-0.192298803978222	NA	NA	NA	NA	-0.160550804228788	-0.0115894900902961	0.0164974447042618	0.0164974447042618	NA	NA	NA	NA	0	0	NA	NA	2	2	1	1	0	0	NA	NA	Mapk9	NA	NA
859	18981	Apoe	App	Mapk9	Rasgrf1	Apoe*App*Mapk9*Rasgrf1	Astrocytes	Excitatory.neurons	0.140071094362515	0.139884292934265	0.00191163244782556	0.00050081446005477	0	0	1.40601541244102	1.40601541244102	0.280287075192609	0.0549154263258253	-0.0131858830829799	-0.00491814122312008	-0.0122078670070062	-0.0122078670070062	NA	NA	NA	NA	-0.160550804228788	-0.0115894900902961	0.300850800077918	0.300850800077918	NA	NA	NA	NA	0	0	NA	NA	2	2	1	1	0	0	NA	NA	Mapk9	NA	NA
860	18982	Apoe	App	Mapk9	Sptbn4	Apoe*App*Mapk9*Sptbn4	Astrocytes	Excitatory.neurons	0.138256618832231	0.119498851781368	0.208726500870652	0.0534640841281116	0	0	1.40601541244102	1.40601541244102	0.280287075192609	0.0549154263258253	-0.0131858830829799	-0.00491814122312008	0	0	NA	NA	NA	NA	-0.160550804228788	-0.0115894900902961	0.0928621634492635	0.0928621634492635	NA	NA	NA	NA	0	0	NA	NA	2	1	1	1	0	0	NA	NA	Mapk9	NA	NA
861	18983	Apoe	App	Mapk9	Hivep2	Apoe*App*Mapk9*Hivep2	Astrocytes	Excitatory.neurons	0.139280563108469	0.114642561551667	0.278642656085491	0.0722895067946721	0	0	1.40601541244102	1.40601541244102	0.280287075192609	0.0549154263258253	-0.0131858830829799	-0.00491814122312008	0.0103302962886927	4.79308382943611e-05	NA	NA	NA	NA	-0.160550804228788	-0.0115894900902961	0.318002998189751	0.197763995849111	NA	NA	NA	NA	0	0	NA	NA	3	1	1	1	0	0	NA	NA	Mapk9	NA	NA
862	18984	Apoe	App	Mapk9	Nos1ap	Apoe*App*Mapk9*Nos1ap	Astrocytes	Excitatory.neurons	0.139837183836264	0.132265210802664	0.079728074005375	0.0208271992912721	0	0	1.40601541244102	1.40601541244102	0.280287075192609	0.0549154263258253	-0.0131858830829799	-0.00491814122312008	0.0525179152647458	0.00631486370595675	NA	NA	NA	NA	-0.160550804228788	-0.0115894900902961	-0.190621865679725	-0.00753389392221391	NA	NA	NA	NA	0	0	NA	NA	3	1	0	2	0	0	NA	NA	Mapk9	NA	NA
863	18985	Apoe	App	Mapk9	Ncoa7	Apoe*App*Mapk9*Ncoa7	Astrocytes	Excitatory.neurons	0.115602862060728	0.112500385727361	0.0389059999841497	0.00726505506098602	0	0	1.40601541244102	1.40601541244102	0.280287075192609	0.0549154263258253	-0.0131858830829799	-0.00491814122312008	0.0381471816707312	0.0381471816707312	NA	NA	NA	NA	-0.160550804228788	-0.0115894900902961	0.0310813616410062	0.0261775020072668	NA	NA	NA	NA	0	0	NA	NA	3	1	1	1	0	0	NA	NA	Mapk9	NA	NA
864	18986	Apoe	App	Mapk9	Csnk1a1	Apoe*App*Mapk9*Csnk1a1	Astrocytes	Excitatory.neurons	0.253723227353088	0.236782440993695	0.0992883366791671	0.0654333109006308	0	0	1.40601541244102	1.40601541244102	0.280287075192609	0.0549154263258253	-0.0131858830829799	-0.00491814122312008	0.0480862966899283	0.0192886201185641	NA	NA	NA	NA	-0.160550804228788	-0.0115894900902961	0.125724505593046	0.0964306090658353	NA	NA	NA	NA	0	0	NA	NA	3	1	1	1	0	0	NA	NA	Mapk9	NA	NA
865	18987	Apoe	App	Nsd2	Abl2	Apoe*App*Nsd2*Abl2	Astrocytes	Excitatory.neurons	0.139719092679601	0.0868681366558822	0.679406080446512	0.177221135305933	0	0	1.40601541244102	1.40601541244102	0.280287075192609	0.0549154263258253	NA	NA	-0.181616140514061	-0.0320244329961805	NA	NA	NA	NA	NA	NA	0.217183306690752	0.111396371561857	NA	NA	NA	NA	NA	NA	0.15297326346169	0.128947724401284	2	1	1	0	1	0	NA	NA	NA	NA	NA
866	18988	Apoe	App	Nsd2	Aifm3	Apoe*App*Nsd2*Aifm3	Astrocytes	Excitatory.neurons	0.685625479342324	0.601679012404596	0.188133568417737	0.188133568417737	0	0	1.40601541244102	1.40601541244102	0.280287075192609	0.0549154263258253	NA	NA	0.0386295580445488	0.0386295580445488	NA	NA	NA	NA	NA	NA	0.0762574912292506	0.0718379439118047	NA	NA	NA	NA	NA	NA	NA	NA	3	0	1	0	0	0	NA	NA	NA	NA	NA
[truncated: 19,493 more rows]
[truncated: 31 more columns]
